# Supplementary material for: α-Lead tellurite from single-crystal data
Source: Acta Crystallogr Sect E Struct Rep Online. 2008 Feb 6;64(Pt 3):i16. doi: 10.1107/S1600536808003267 (PMC2960875; doi:10.1107/S1600536808003267)
Supplement: Supplementary file 1 [file e-64-00i16-sup1.cif]

##############################################################################
###                                                                        ###
###        Electronic paper (Acta Crystallographica Section E)             ###
###                                                                        ###
##############################################################################
#                                                                            #
# This CIF contains the data in a paper accepted for publication in Acta     #
# Crystallographica Section E. It conforms to the requirements of Notes      #
# for Authors for Section E, and has been peer reviewed under the auspices   #
# of the IUCr Commission on Journals.                                        #
#                                                                            #
# Full details of the Crystallographic Information File format               #
# are given in the paper "The Crystallographic Information File (CIF):       #
# a New Standard Archive File for Crystallography" by S. R. Hall, F. H.      #
# Allen and I. D. Brown [Acta Cryst. (1991), A47, 655-685].                  #
#                                                                            #
# The current version of the core CIF dictionary is obtainable from          #
# ftp://ftp.iucr.org/pub/cif_core.dic. The current version number is 2.1.    #
#                                                                            #
# Software is freely available for graphical display of the structure(s) in  #
# this CIF.  For information consult the CIF home page http://www.iucr.org/  #
# cif/home.html                                                              #
#                                                                            #
##############################################################################
                                             
data_I
_audit_creation_method     SHELXL-97
_chemical_name_systematic
;
\a-lead tellurite
;
_chemical_name_common     ?
_chemical_formula_moiety     'O3 Pb Te'
_chemical_formula_sum     'O3 Pb Te'
_chemical_formula_structural     'Pb Te O3'
_chemical_formula_iupac     'Pb Te O3'
_chemical_formula_weight     382.79
_chemical_melting_point     ?
_symmetry_cell_setting     monoclinic
_symmetry_space_group_name_H-M     'C 2/c'
_symmetry_space_group_name_Hall     '-C 2yc'
loop_
    _symmetry_equiv_pos_as_xyz
    'x, y, z'
    '-x, y, -z+1/2'
    'x+1/2, y+1/2, z'
    '-x+1/2, y+1/2, -z+1/2'
    '-x, -y, -z'
    'x, -y, z-1/2'
    '-x+1/2, -y+1/2, -z'
    'x+1/2, -y+1/2, z-1/2'
_cell_length_a     26.555(5)
_cell_length_b     4.5930(10)
_cell_length_c     17.958(4)
_cell_angle_alpha     90.00
_cell_angle_beta     106.97(3)
_cell_angle_gamma     90.00
_cell_volume     2094.9(7)
_cell_formula_units_Z     24
_cell_measurement_reflns_used     24
_cell_measurement_theta_min     12.1
_cell_measurement_theta_max     14.5
_cell_measurement_temperature     295(2)
_exptl_crystal_description     'needle'
_exptl_crystal_colour     'colourless'
_exptl_crystal_size_max     0.14
_exptl_crystal_size_mid     0.04
_exptl_crystal_size_min     0.02
_exptl_crystal_density_diffrn     7.282
_exptl_crystal_density_meas     ?
_exptl_crystal_density_method     'not measured'
_exptl_crystal_F_000     3792
_exptl_absorpt_coefficient_mu     56.316
_exptl_absorpt_correction_type     refdelf
_exptl_absorpt_process_details     '(Walker & Stuart, 1983)'
_exptl_absorpt_correction_T_min     0.2340
_exptl_absorpt_correction_T_max     0.6950
_exptl_special_details
;
;
_diffrn_ambient_temperature     293(2)
_diffrn_radiation_type     MoK\a
_diffrn_radiation_wavelength     0.71073
_diffrn_radiation_source     'fine-focus sealed tube'
_diffrn_radiation_monochromator     '\b-filter'
_diffrn_measurement_device_type     'Enraf--Nonius CAD-4'
_diffrn_measurement_method     '\w/2\q'
_diffrn_detector_area_resol_mean     ?
_diffrn_reflns_number     3717
_diffrn_reflns_av_R_equivalents     0.0537
_diffrn_reflns_av_sigmaI/netI     0.1623
_diffrn_reflns_theta_min     1.60
_diffrn_reflns_theta_max     31.97
_diffrn_reflns_theta_full     31.97
_diffrn_measured_fraction_theta_max     0.995
_diffrn_measured_fraction_theta_full     0.995
_diffrn_reflns_limit_h_min     -39
_diffrn_reflns_limit_h_max     37
_diffrn_reflns_limit_k_min     -6
_diffrn_reflns_limit_k_max     0
_diffrn_reflns_limit_l_min     0
_diffrn_reflns_limit_l_max     26
_diffrn_standards_number     3
_diffrn_standards_interval_count     ?
_diffrn_standards_interval_time     60
_diffrn_standards_decay_%     0
_refine_special_details
;
 Refinement of F^2^ against ALL reflections.  The weighted R-factor wR and
 goodness of fit S are based on F^2^, conventional R-factors R are based
 on F, with F set to zero for negative F^2^. The threshold expression of
 F^2^ > 2sigma(F^2^) is used only for calculating R-factors(gt) etc. and is
 not relevant to the choice of reflections for refinement.  R-factors based
 on F^2^ are statistically about twice as large as those based on F, and R-
 factors based on ALL data will be even larger.
;
_reflns_number_total     3608
_reflns_number_gt     1676
_reflns_threshold_expression     I>2\s(I)
_refine_ls_structure_factor_coef     Fsqd
_refine_ls_matrix_type     full
_refine_ls_R_factor_all     0.1241
_refine_ls_R_factor_gt     0.0262
_refine_ls_wR_factor_gt     0.0564
_refine_ls_wR_factor_ref     0.0632
_refine_ls_goodness_of_fit_ref     0.772
_refine_ls_restrained_S_all     0.772
_refine_ls_number_reflns     3608
_refine_ls_number_parameters     137
_refine_ls_number_restraints     0
_refine_ls_weighting_scheme     calc
_refine_ls_weighting_details
                 'calc w=1/[\s^2^(Fo^2^)+(0.0301P)^2^] where P=(Fo^2^+2Fc^2^)/3'
_atom_sites_solution_primary     direct
_atom_sites_solution_secondary     difmap
_refine_ls_shift/su_max     0.001
_refine_ls_shift/su_mean     0.000
_refine_diff_density_max     2.314
_refine_diff_density_min     -2.058
_refine_ls_extinction_method     'SHELXL97 (Sheldrick, 2008)'
_refine_ls_extinction_coef     0.000052(5)
_refine_ls_extinction_expression
                                  'Fc^*^=kFc[1+0.001xFc^2^\l^3^/sin(2\q)]^-1/4^'
loop_
    _atom_type_symbol
    _atom_type_description
    _atom_type_scat_dispersion_real
    _atom_type_scat_dispersion_imag
    _atom_type_scat_source
    'O' 'O' 0.0106 0.0060
                         'International Tables Vol C Tables 4.2.6.8 and 6.1.1.4'
    'Te' 'Te' -0.5308 1.6751
                         'International Tables Vol C Tables 4.2.6.8 and 6.1.1.4'
    'Pb' 'Pb' -3.3944 10.1111
                         'International Tables Vol C Tables 4.2.6.8 and 6.1.1.4'
_computing_data_collection     'CAD-4/PC (Enraf--Nonius, 1993)'
_computing_cell_refinement     'CAD-4/PC (Enraf--Nonius, 1993)'
_computing_data_reduction     'CAD-4/PC (Enraf--Nonius, 1993)'
_computing_structure_solution     'SHELXS97 (Sheldrick, 2008)'
_computing_structure_refinement     'SHELXL97 (Sheldrick, 2008)'
_computing_molecular_graphics     'DIAMOND (Brandenburg, 2005)'
_computing_publication_material     'CIFTAB97 (Sheldrick, 2008)'
loop_
    _atom_site_type_symbol
    _atom_site_label
    _atom_site_fract_x
    _atom_site_fract_y
    _atom_site_fract_z
    _atom_site_U_iso_or_equiv
    _atom_site_adp_type
    _atom_site_calc_flag
    _atom_site_refinement_flags
    _atom_site_occupancy
    _atom_site_disorder_assembly
    _atom_site_disorder_group
    Pb Pb1 0.183652(15) 0.21366(10) 0.73592(2) 0.01749(9) Uani d . 1 . .
    Pb Pb2 0.066493(14) 0.22395(12) 0.54345(2) 0.01847(9) Uani d . 1 . .
    Pb Pb3 0.162024(14) -0.24695(10) 0.913902(19) 0.01916(9) Uani d . 1 . .
    Te Te1 0.04734(2) -0.23056(15) 0.36782(3) 0.01331(11) Uani d . 1 . .
    Te Te2 0.06941(2) -0.25178(16) 0.70793(3) 0.01367(11) Uani d . 1 . .
    Te Te3 0.20758(3) -0.30201(15) 0.59262(4) 0.01439(13) Uani d . 1 . .
    O O1 0.0204(3) -0.179(2) 0.4532(4) 0.0240(17) Uani d . 1 . .
    O O2 0.1172(3) -0.156(2) 0.4259(5) 0.0285(19) Uani d . 1 . .
    O O3 0.0559(4) -0.6348(18) 0.3703(6) 0.034(2) Uani d . 1 . .
    O O4 0.1359(3) -0.221(2) 0.7823(4) 0.0201(15) Uani d . 1 . .
    O O5 0.0952(4) -0.1694(19) 0.6233(4) 0.028(2) Uani d . 1 . .
    O O6 0.0659(4) -0.6528(17) 0.6935(6) 0.035(2) Uani d . 1 . .
    O O7 0.2214(3) -0.2120(18) 0.6999(4) 0.0180(14) Uani d . 1 . .
    O O8 0.1858(4) -0.683(2) 0.6000(5) 0.033(2) Uani d . 1 . .
    O O9 0.2781(3) -0.355(2) 0.6016(6) 0.034(2) Uani d . 1 . .
loop_
    _atom_site_aniso_label
    _atom_site_aniso_U_11
    _atom_site_aniso_U_22
    _atom_site_aniso_U_33
    _atom_site_aniso_U_12
    _atom_site_aniso_U_13
    _atom_site_aniso_U_23
    Pb1 0.01503(16) 0.0168(2) 0.02066(16) 0.00061(16) 0.00526(13) -0.00209(16)
    Pb2 0.01480(15) 0.0215(2) 0.01935(15) 0.00049(18) 0.00528(12) 0.00186(17)
    Pb3 0.02372(17) 0.02011(19) 0.01346(14) 0.00414(19) 0.00511(12) 0.00129(16)
    Te1 0.0161(2) 0.0109(3) 0.0145(2) 0.0019(3) 0.00698(19) -0.0003(2)
    Te2 0.0136(2) 0.0106(3) 0.0157(2) -0.0002(3) 0.00254(19) -0.0021(3)
    Te3 0.0163(3) 0.0122(3) 0.0137(2) 0.0009(2) 0.0029(2) 0.0001(2)
    O1 0.022(4) 0.035(5) 0.016(3) -0.007(4) 0.008(3) -0.003(3)
    O2 0.013(3) 0.032(5) 0.037(4) 0.005(3) 0.002(3) 0.007(4)
    O3 0.056(7) 0.007(4) 0.040(5) 0.010(4) 0.014(5) -0.002(3)
    O4 0.017(3) 0.030(4) 0.014(3) -0.013(4) 0.006(2) -0.004(3)
    O5 0.050(6) 0.022(4) 0.014(3) 0.015(4) 0.012(4) 0.010(3)
    O6 0.044(6) 0.005(3) 0.057(6) -0.004(4) 0.019(5) -0.012(4)
    O7 0.020(3) 0.014(3) 0.020(3) 0.006(3) 0.007(3) 0.006(3)
    O8 0.053(6) 0.021(4) 0.024(4) -0.016(4) 0.013(4) 0.000(3)
    O9 0.013(3) 0.052(6) 0.039(5) 0.014(4) 0.010(3) 0.000(4)
_geom_special_details
;
 All esds (except the esd in the dihedral angle between two l.s. planes)
 are estimated using the full covariance matrix.  The cell esds are taken
 into account individually in the estimation of esds in distances, angles
 and torsion angles; correlations between esds in cell parameters are only
 used when they are defined by crystal symmetry.  An approximate (isotropic)
 treatment of cell esds is used for estimating esds involving l.s. planes.
;
loop_
    _geom_bond_atom_site_label_1
    _geom_bond_atom_site_label_2
    _geom_bond_site_symmetry_2
    _geom_bond_distance
    _geom_bond_publ_flag
    Pb1 O7 . 2.371(8) ?
    Pb1 O7 4_556 2.471(7) ?
    Pb1 O8 1_565 2.504(8) ?
    Pb1 O4 . 2.628(8) ?
    Pb2 O5 . 2.294(8) ?
    Pb2 O1 5_556 2.334(8) ?
    Pb2 O1 . 2.528(9) ?
    Pb2 O6 1_565 2.758(10) ?
    Pb3 O2 6_556 2.246(9) ?
    Pb3 O4 . 2.263(6) ?
    Pb3 O9 4_556 2.471(9) ?
    Pb3 O3 6_546 2.750(11) ?
    Te1 O3 . 1.870(8) ?
    Te1 O2 . 1.876(9) ?
    Te1 O1 . 1.888(7) ?
    Te2 O6 . 1.859(8) ?
    Te2 O5 . 1.878(8) ?
    Te2 O4 . 1.883(7) ?
    Te3 O9 . 1.848(8) ?
    Te3 O8 . 1.858(9) ?
    Te3 O7 . 1.899(7) ?
loop_
    _geom_angle_atom_site_label_1
    _geom_angle_atom_site_label_2
    _geom_angle_atom_site_label_3
    _geom_angle_site_symmetry_1
    _geom_angle_site_symmetry_3
    _geom_angle
    _geom_angle_publ_flag
    O7 Pb1 O7 . 4_556 77.64(19) ?
    O7 Pb1 O8 . 1_565 76.1(3) ?
    O7 Pb1 O8 4_556 1_565 96.7(3) ?
    O7 Pb1 O4 . . 75.0(2) ?
    O7 Pb1 O4 4_556 . 118.6(2) ?
    O8 Pb1 O4 1_565 . 127.2(3) ?
    O5 Pb2 O1 . 5_556 93.7(3) ?
    O5 Pb2 O1 . . 80.5(3) ?
    O1 Pb2 O1 5_556 . 69.8(3) ?
    O5 Pb2 O6 . 1_565 69.3(3) ?
    O1 Pb2 O6 5_556 1_565 72.9(3) ?
    O1 Pb2 O6 . 1_565 129.5(3) ?
    O2 Pb3 O4 6_556 . 92.7(3) ?
    O2 Pb3 O9 6_556 4_556 77.7(3) ?
    O4 Pb3 O9 . 4_556 81.7(3) ?
    O2 Pb3 O3 6_556 6_546 70.3(3) ?
    O4 Pb3 O3 . 6_546 74.8(3) ?
    O9 Pb3 O3 4_556 6_546 138.7(3) ?
    O3 Te1 O2 . . 94.2(4) ?
    O3 Te1 O1 . . 100.2(4) ?
    O2 Te1 O1 . . 94.2(4) ?
    O6 Te2 O5 . . 95.9(4) ?
    O6 Te2 O4 . . 99.8(5) ?
    O5 Te2 O4 . . 94.1(4) ?
    O9 Te3 O8 . . 101.4(5) ?
    O9 Te3 O7 . . 92.8(4) ?
    O8 Te3 O7 . . 96.0(4) ?
    Te1 O1 Pb2 . 5_556 128.4(4) ?
    Te1 O1 Pb2 . . 112.6(4) ?
    Pb2 O1 Pb2 5_556 . 110.2(3) ?
    Te1 O2 Pb3 . 6 124.2(4) ?
    Te1 O3 Pb3 . 6_545 108.1(5) ?
    Te2 O4 Pb3 . . 132.5(3) ?
    Te2 O4 Pb1 . . 105.7(3) ?
    Pb3 O4 Pb1 . . 110.0(3) ?
    Te2 O5 Pb2 . . 122.1(4) ?
    Te2 O6 Pb2 . 1_545 109.0(4) ?
    Te3 O7 Pb1 . . 119.0(3) ?
    Te3 O7 Pb1 . 4_546 108.2(3) ?
    Pb1 O7 Pb1 . 4_546 116.2(3) ?
    Te3 O8 Pb1 . 1_545 110.2(4) ?
    Te3 O9 Pb3 . 4_546 139.0(6) ?
data_global
_journal_date_recd_electronic     2007-12-14
_journal_date_accepted     2008-01-30
_journal_name_full     'Acta Crystallographica, Section E'
_journal_year     2008
_journal_volume     64
_journal_issue      3
_journal_page_first     i16
_journal_page_last     i16
_journal_paper_category     QI
_journal_coeditor_code     FI2057
_publ_contact_author_name     'Valery Zavodnik'
_publ_contact_author_address
;Karpov Institute of Physical Chemistry,
10, Vorontsovo Pole, Moscow, 105064, Russia
;
_publ_contact_author_email     zaval@cc.nifhi.ac.ru
_publ_contact_author_fax     '(495)917 2490'
_publ_contact_author_phone     '(495)916 3146'
_publ_section_title
;
\a-Lead tellurite from single-crystal data
;
loop_
    _publ_author_name
    _publ_author_address
    'Zavodnik, Valery E.'
;
Karpov Institute of Physical Chemistry,
10 Vorontsovo Pole, 105064 Moscow, Russian Federation
;
    'Ivanov, Sergey A.'
;
Karpov Institute of Physical Chemistry,
10 Vorontsovo Pole, 105064 Moscow, Russian Federation
and
Materials Chemistry, Uppsala University,
Box 538, SE-75121, Uppsala, Sweden
;
    'Stash, Adam I.'
;
Karpov Institute of Physical Chemistry,
10 Vorontsovo Pole, 105064 Moscow, Russian Federation
;
_publ_section_synopsis     .
