# Supplementary material for: α-Lead tellurite from single-crystal data
Source: Acta Crystallogr Sect E Struct Rep Online. 2008 Feb 6;64(Pt 3):i16. doi: 10.1107/S1600536808003267 (PMC2960875; doi:10.1107/S1600536808003267)
Supplement: Supplementary file 2 [file e-64-00i16-Isup2.hkl]

# 
# h,k,l, Fc-squared, Fo-squared, sigma(Fo-squared) and status flag 
# 
data_I
_shelx_title ' z in C2/c' 
_shelx_refln_list_code          4 
_shelx_F_calc_maximum     2413.82 
_exptl_crystal_F_000      3792.00 
_reflns_d_resolution_high  0.6711 
 
loop_ 
 _symmetry_equiv_pos_as_xyz 
 'x, y, z' 
 '-x, y, -z+1/2' 
 'x+1/2, y+1/2, z' 
 '-x+1/2, y+1/2, -z+1/2' 
 '-x, -y, -z' 
 'x, -y, z-1/2' 
 '-x+1/2, -y+1/2, -z' 
 'x+1/2, -y+1/2, z-1/2' 
 
_cell_length_a    26.5550 
_cell_length_b     4.5930 
_cell_length_c    17.9580 
_cell_angle_alpha  90.000 
_cell_angle_beta  106.970 
_cell_angle_gamma  90.000 
 
_shelx_F_squared_multiplier     1.000 
 
loop_ 
 _refln_index_h 
 _refln_index_k 
 _refln_index_l 
 _refln_F_squared_calc 
 _refln_F_squared_meas 
 _refln_F_squared_sigma 
 _refln_observed_status 
   2   0   0     1258.87     7154.68  20246.74 o 
   4   0   0    54021.14    72329.81   8343.28 o 
   6   0   0    11828.44     9140.80  25849.75 o 
   8   0   0  3900326.25  3970286.75 125370.29 o 
  10   0   0   222259.73   248562.91   8329.66 o 
  12   0   0    56338.99    54841.67  10426.09 o 
  14   0   0   122479.51   134486.91   4663.06 o 
  16   0   0   294278.97   311459.97   9157.17 o 
  18   0   0   203753.56   205990.73   4857.38 o 
  20   0   0    48558.38    41213.82   4941.99 o 
  22   0   0   179778.89   183817.02   4520.23 o 
  24   0   0    23725.81    11355.05  18805.22 o 
  26   0   0      201.37     6229.24  17190.93 o 
  28   0   0    58118.77    56754.26   3794.83 o 
  30   0   0    14491.74    15527.38   2688.57 o 
  32   0   0    43964.85    45783.64   2917.79 o 
  34   0   0    42771.16    40357.84  13543.02 o 
  36   0   0   152210.08   157554.05   3790.56 o 
   1   1   0    26300.99    29429.83   3445.71 o 
   3   1   0     1222.21    13782.13  18325.04 o 
   5   1   0     1114.33     5689.93  16095.64 o 
   7   1   0      419.34     1896.38   4509.79 o 
   9   1   0    12308.45    11435.89  14260.55 o 
  11   1   0     5039.19    21729.61  13680.35 o 
  13   1   0      502.06     8306.15  10817.81 o 
  15   1   0     2731.87     3439.38   9694.75 o 
  17   1   0    33005.86    32064.34   2630.52 o 
  19   1   0    16006.82    14141.82   3241.94 o 
  21   1   0     1594.89     5680.47  15635.44 o 
  23   1   0       52.14     4934.76  13958.31 o 
  25   1   0     8651.72    15895.27  16433.09 o 
  27   1   0     8307.16     4688.95  13238.47 o 
  29   1   0     2900.21     5963.08   2995.09 o 
  31   1   0     1350.66     1320.95   3094.67 o 
  33   1   0      156.24     5246.59  14834.23 o 
  35   1   0     1678.59     4578.74  12872.21 o 
  37   1   0        6.11     4573.95  12914.19 o 
   0   2   0  5826509.50  5647827.00 111257.52 o 
   2   2   0      632.86     8944.49  10248.29 o 
   4   2   0    43084.26    43310.81   3246.37 o 
   6   2   0    17281.29    14548.13   5251.18 o 
   8   2   0  2207942.25  2142861.75  61329.49 o 
  10   2   0   194986.86   192123.06   4565.27 o 
  12   2   0    68436.98    69191.40   3233.79 o 
  14   2   0    69633.85    66853.32   3112.22 o 
  16   2   0   176780.81   174277.25   4093.14 o 
  18   2   0   127044.59   129052.89   5198.80 o 
  20   2   0    28714.29    32932.81  14737.78 o 
  22   2   0   127500.54   129257.11   3545.01 o 
  24   2   0    12593.18    10497.55  13471.43 o 
  26   2   0      373.88     5376.39  14752.91 o 
  28   2   0    38670.86    29255.39   3849.67 o 
  30   2   0    14644.51    15379.56   2861.22 o 
  32   2   0    30479.12    33579.66   2563.52 o 
  34   2   0    41806.87    40188.83   2712.26 o 
  36   2   0   107297.31   114069.91   3413.67 o 
   1   3   0   100263.48    98995.19   3025.32 o 
   3   3   0     1328.71    21969.09  11967.52 o 
   5   3   0     3040.20     4801.32  13579.08 o 
   7   3   0     1656.27     5965.94  16671.07 o 
   9   3   0   135150.50   141877.11   3927.65 o 
  11   3   0    24438.43    18210.48   4518.23 o 
  13   3   0     2988.20     5077.08  14362.66 o 
  15   3   0     3492.64     6214.84  17389.41 o 
  17   3   0   154042.36   146637.70   5795.21 o 
  19   3   0    64809.25    64927.92   6953.01 o 
  21   3   0    10409.56     6648.94  17602.19 o 
  23   3   0      417.86     7552.86  13604.85 o 
  25   3   0    41996.24    41472.85   2750.81 o 
  27   3   0    35578.89    38492.11   2738.00 o 
  29   3   0    10557.76    21463.07  15142.07 o 
  31   3   0     5670.99    21603.14  14650.00 o 
  33   3   0     1083.54    16950.90  15177.70 o 
   0   4   0  1212832.38  1234182.63  30020.18 o 
   2   4   0     8890.24     5088.96  13697.39 o 
   4   4   0    24498.97    24606.54   2240.99 o 
   6   4   0     6024.80     4879.61  13822.10 o 
   8   4   0   579067.25   602986.56  13378.74 o 
  10   4   0   143455.25   136680.30   4020.34 o 
  12   4   0    59706.05    56196.43   5053.74 o 
  14   4   0    19175.31    18641.50  19140.62 o 
  16   4   0    43985.03    40254.46  10731.53 o 
  18   4   0    51544.52    51986.71   3107.33 o 
  20   4   0    10453.26    23456.59  14988.85 o 
  22   4   0    50142.46    52123.51   4101.65 o 
  24   4   0     2649.30     1744.37   4156.31 o 
  26   4   0     4292.16    14634.24  17131.32 o 
  28   4   0     9500.21    17692.98   6547.30 o 
  30   4   0    12530.33    11759.97   3787.63 o 
   1   5   0    89403.52    85311.60   3202.35 o 
   3   5   0      960.82     4446.45  12518.29 o 
   5   5   0      759.80     5298.43  14534.57 o 
   7   5   0     8328.64     5098.55  14425.73 o 
   9   5   0   168952.42   165856.67   4343.17 o 
  11   5   0    16362.63    10516.01  16616.25 o 
  13   5   0     3606.11     5709.97  16103.95 o 
  15   5   0      433.42     1939.02   4318.32 o 
  17   5   0   135799.08   138502.81   4312.39 o 
  19   5   0    44057.02    43938.61   4531.87 o 
  21   5   0    12214.11    15189.55   5334.09 o 
  23   5   0      362.90    20619.73  16703.46 o 
  25   5   0    37090.69     9935.46  17938.78 o 
   0   6   0   174644.03   161630.94   6386.70 o 
   2   6   0    20485.02    30216.76  13132.95 o 
   4   6   0    12079.54     5456.89  15395.61 o 
   6   6   0      401.79    13337.08  15169.50 o 
   8   6   0    85188.51    86597.64   3717.21 o 
  10   6   0    85213.95    90600.53   5451.23 o 
  12   6   0    31882.63    36231.68   7600.83 o 
  14   6   0     4372.14    15659.12  19737.38 o 
  16   6   0     5318.53     7419.66  20870.14 o 
  18   6   0    21430.66    30363.22   9769.11 o 
 -37   1   1    10630.74     4165.77  16650.71 o 
 -35   1   1    15340.88    13101.17   3140.44 o 
 -33   1   1    32078.80    38929.77   3582.58 o 
 -31   1   1    50213.18    36264.42  20339.37 o 
 -29   1   1     1620.17     4114.97  16446.57 o 
 -27   1   1   159440.09   154445.28   5094.99 o 
 -25   1   1     1289.84     5137.52  20517.74 o 
 -23   1   1   114317.77   112300.02   4791.92 o 
 -21   1   1   179485.73   172946.97   5534.22 o 
 -19   1   1   865538.19   835894.69  20117.46 o 
 -17   1   1    92439.63    91786.87   4621.74 o 
 -15   1   1    18080.13     8770.69  14302.21 o 
 -13   1   1  1061523.25  1054418.75  34846.61 o 
 -11   1   1  1674267.13  1696485.75  51916.72 o 
  -9   1   1    31229.07    33636.65   4781.84 o 
  -7   1   1   148380.94   171492.56   6908.15 o 
  -5   1   1   599350.50   705473.94  28610.11 o 
  -3   1   1   156998.14   176494.45   7877.07 o 
  -1   1   1    31767.11    38319.05   4143.53 o 
   5   1   1     2496.06     2718.82  10849.59 o 
   9   1   1   135747.72   144249.52   6223.92 o 
  11   1   1   592594.63   608670.44  18070.86 o 
  13   1   1   242815.22   248597.86   7519.01 o 
  15   1   1     2889.61     4153.19  16592.77 o 
  17   1   1   310744.25   315025.56   7580.61 o 
  19   1   1    15651.05    16114.82   3473.77 o 
  21   1   1   600511.56   578093.13  14739.04 o 
  23   1   1     4750.05     9799.94  39215.94 o 
  25   1   1   419409.28   416339.88   8220.03 o 
  27   1   1    26981.71    14107.44  19680.57 o 
  29   1   1   331837.69   339402.22   7125.92 o 
  31   1   1    33220.32    37168.35   3868.13 o 
  33   1   1   241766.22   245047.19   6184.34 o 
  35   1   1     2746.68     7447.16  29802.90 o 
 -36   2   1    20140.64    28097.74   3196.71 o 
 -34   2   1     2622.66     6885.93  27572.25 o 
 -32   2   1      186.90     5686.28  22729.90 o 
 -30   2   1    29478.85    38090.75   3448.35 o 
 -28   2   1    50708.10    30266.23  19284.38 o 
 -26   2   1     1141.97     4201.51  16791.77 o 
 -24   2   1      727.04     6255.15  25004.42 o 
 -22   2   1    10417.47     6683.20  26715.67 o 
 -20   2   1    21985.41    17872.55   3378.88 o 
 -18   2   1     1376.78    11789.44  20991.55 o 
 -16   2   1     1145.64     6544.39  26176.59 o 
 -14   2   1      119.68     4384.09  17554.42 o 
 -12   2   1      434.47     3429.10  13752.56 o 
 -10   2   1    46209.57    44398.48   3929.84 o 
  -8   2   1    26377.56    30867.09   3553.20 o 
  -6   2   1      646.67     6499.66  26000.54 o 
  -4   2   1    29730.22    33369.30   3554.85 o 
  -2   2   1    46634.73    48360.39   3673.94 o 
   0   2   1   141347.53   126311.30   4589.21 o 
   2   2   1     4040.65     3260.15  13054.88 o 
   4   2   1      485.58     4936.79  19713.87 o 
   6   2   1    74990.71    74004.62   4453.79 o 
   8   2   1   175027.34   170558.97   6214.04 o 
  10   2   1      560.71      881.77   3528.04 o 
  12   2   1    29488.31    30430.29   3798.55 o 
  14   2   1    23555.72    25027.76   3525.77 o 
  16   2   1    95125.25    87690.19   4747.76 o 
  18   2   1       95.27     8056.67  32206.70 o 
  20   2   1    18548.79    35436.49  21253.90 o 
  22   2   1      926.14     7996.84  32004.47 o 
  24   2   1    15412.35     5330.68  21338.88 o 
  26   2   1     2494.83     4712.39  18868.59 o 
  28   2   1     5289.88     5211.95  20863.99 o 
  30   2   1     1597.09    30624.42  18895.92 o 
  32   2   1     2125.57     5033.86  20121.19 o 
  34   2   1    10534.91    25353.28  18613.27 o 
 -33   3   1    15483.35     4714.92  18874.91 o 
 -31   3   1    35243.91    35291.80   3932.84 o 
 -29   3   1     2011.81     5582.72  22330.86 o 
 -27   3   1    51627.97    58704.17   3930.87 o 
 -25   3   1      727.26      735.28   2910.70 o 
 -23   3   1   102422.25    95825.85   4638.52 o 
 -21   3   1    91663.88    87635.14   4572.43 o 
 -19   3   1   340115.59   335815.06   7717.45 o 
 -17   3   1    33752.09    25042.65   3875.26 o 
 -15   3   1    29400.58    14862.80  19288.91 o 
 -13   3   1   530075.81   531831.50  12409.28 o 
 -11   3   1   458699.91   469253.75  11779.17 o 
  -9   3   1     2712.66     9618.06  18311.50 o 
  -7   3   1    46041.93    49192.32   3795.82 o 
  -5   3   1   261053.48   259411.92   6750.54 o 
  -3   3   1    22719.54    22598.65   3118.53 o 
  -1   3   1    58732.64    64032.69   3740.86 o 
   1   3   1    78488.88    70166.59   3366.04 o 
   3   3   1    72493.88    76778.72   3752.30 o 
   5   3   1     5313.73     3993.55  16005.61 o 
   7   3   1     7686.56    11393.23  21439.36 o 
   9   3   1    28344.13    28258.54   3773.45 o 
  11   3   1   209423.03   192264.25   6383.73 o 
  13   3   1   125571.68   125543.08   5442.56 o 
  15   3   1     6148.37     5218.78  20856.09 o 
  17   3   1    72178.16    70912.41   4595.39 o 
  19   3   1    24137.62    12223.25  22047.71 o 
  21   3   1   362298.59   389054.88   8037.33 o 
  23   3   1     1357.52     6606.19  26423.82 o 
  25   3   1   169177.30   174312.48   5852.42 o 
  27   3   1     6008.94    37837.55  21439.63 o 
  29   3   1   174900.53   170325.73   5903.34 o 
  31   3   1    26005.71     5432.88  21716.32 o 
  33   3   1   115098.86   116850.01   5218.90 o 
 -30   4   1    41768.75    25450.15  21904.41 o 
 -28   4   1    84888.22    85894.88   4858.47 o 
 -26   4   1     3940.65    29443.77  20549.66 o 
 -24   4   1      837.67     4682.80  18733.10 o 
 -22   4   1    18889.75     5607.64  22395.37 o 
 -20   4   1    39316.49    40867.39   3894.22 o 
 -18   4   1     9069.21    14363.84  19931.86 o 
 -16   4   1     1031.37     8524.76  34082.88 o 
 -14   4   1      414.21     4883.48  19516.81 o 
 -12   4   1     1335.39     5636.91  22548.61 o 
 -10   4   1    54565.09    54369.65   4190.56 o 
  -8   4   1    37071.46    28454.00  21254.13 o 
  -6   4   1     2777.63     4557.39  18262.86 o 
  -4   4   1    16565.56     4268.19  17041.38 o 
  -2   4   1    95334.98    98564.99   4670.80 o 
   0   4   1   179134.06   184381.69   5260.83 o 
   2   4   1      716.02     3500.45  14017.03 o 
   4   4   1      425.79     4321.33  17313.84 o 
   6   4   1   106082.83   104824.45   4279.75 o 
   8   4   1   271112.25   269209.94   6709.33 o 
  10   4   1      258.87    27882.60  33096.14 o 
  12   4   1    32741.08    35111.69   4034.00 o 
  14   4   1    35310.24    35943.18   4113.07 o 
  16   4   1   134389.70   142396.34   5723.03 o 
  18   4   1      835.91    21278.55  26672.86 o 
  20   4   1    39082.85    49661.22   4252.00 o 
  22   4   1     2340.77    22644.87  32102.91 o 
  24   4   1    25810.45    24190.45  22442.58 o 
  26   4   1     6811.63    20253.51  23694.26 o 
  28   4   1     6473.86     5254.79  21036.29 o 
  30   4   1     4496.19     5529.58  22103.11 o 
 -25   5   1      240.73     5248.73  20996.82 o 
 -23   5   1    74069.06    79442.35   5013.04 o 
 -21   5   1    19183.67    44510.39  29673.28 o 
 -19   5   1    45808.33    43886.48  26014.60 o 
 -17   5   1     3406.13    12445.98  21397.12 o 
 -15   5   1    26860.24    23116.79  21091.04 o 
 -13   5   1   151827.27   151463.66   5893.11 o 
 -11   5   1    39288.13    41731.45   4078.83 o 
  -9   5   1     8193.06    21217.75  31695.34 o 
  -7   5   1    13729.64     6771.83  27123.48 o 
  -5   5   1    91774.66    87742.45   4729.30 o 
  -3   5   1     1030.83     7035.16  28107.36 o 
  -1   5   1    54342.97    51809.84   4211.11 o 
   1   5   1    25050.53    20888.55   3358.84 o 
   3   5   1     9022.42     4158.18  16603.24 o 
   5   5   1     4080.17     4859.93  19425.46 o 
   7   5   1     2273.04    13269.61  20023.32 o 
   9   5   1       37.16     5008.06  19997.07 o 
  11   5   1    55361.50    56886.33   4422.29 o 
  13   5   1    46743.02    44250.05   4599.74 o 
  15   5   1     9110.32     5998.91  23997.53 o 
  17   5   1      354.47     7808.42  31211.82 o 
  19   5   1    19105.52    31212.71  25986.65 o 
  21   5   1   146821.55   155685.53   6313.78 o 
  23   5   1      724.61     5697.73  22751.91 o 
  25   5   1    19823.33    33433.04  26867.46 o 
 -18   6   1    10797.23     9125.89  36522.58 o 
 -16   6   1     1585.06     5334.41  21355.73 o 
 -14   6   1     1389.55     5694.91  22743.51 o 
 -12   6   1     1262.08     5697.76  22773.92 o 
 -10   6   1    26177.76    26846.84   4635.59 o 
  -8   6   1    24746.33    21348.93  25775.14 o 
  -6   6   1     1284.09     5672.08  22672.16 o 
  -4   6   1     3563.61    29726.17  27264.37 o 
  -2   6   1    45637.63     5980.45  23953.20 o 
   0   6   1    96200.34    81070.26   5102.12 o 
   2   6   1     3609.69     4665.82  18647.12 o 
   4   6   1      164.51     6560.43  26243.63 o 
   6   6   1    41486.66    42489.95   4182.48 o 
   8   6   1   145813.53   150154.98   5572.62 o 
  10   6   1     1376.75     5927.96  23710.90 o 
  12   6   1    12693.99     5878.27  23514.99 o 
  14   6   1    17283.36     9461.43  37845.74 o 
  16   6   1    73361.40    67317.30   5344.19 o 
 -38   0   2    84774.34    85810.27   3875.80 o 
 -36   0   2   103551.27    97397.07   4163.36 o 
 -34   0   2   110648.68    98906.71   4430.56 o 
 -32   0   2    11830.48    17630.12  20173.98 o 
 -30   0   2   342588.34   328418.53   6905.80 o 
 -28   0   2   280216.28   272496.50   6020.62 o 
 -26   0   2   465519.00   441693.50   9703.94 o 
 -24   0   2    15929.23     9716.00  18189.44 o 
 -22   0   2   407843.84   391457.03   8652.72 o 
 -20   0   2    77238.77    77862.16   4011.08 o 
 -18   0   2   738250.81   710519.44  18404.54 o 
 -16   0   2   137978.08   148953.64   5230.53 o 
 -14   0   2    10927.79    10971.33   3228.32 o 
 -12   0   2     1047.71     4076.97  16344.96 o 
 -10   0   2   323603.94   361695.38  11836.11 o 
  -8   0   2   749767.69   867397.25  32570.31 o 
  -6   0   2    28423.22    30856.79   4237.84 o 
  -4   0   2    13989.09    15868.44   4456.57 o 
   0   0   2     2304.41     4402.35  17591.33 o 
   4   0   2    21213.96    25595.95   5452.53 o 
   6   0   2   402456.50   459987.03  18442.52 o 
   8   0   2  1686797.63  1775715.38  59633.88 o 
  10   0   2    28495.15    27534.33   4636.34 o 
  12   0   2     2942.78    14679.07  26927.65 o 
  14   0   2   787465.75   785843.50  22046.88 o 
  16   0   2  1304381.00  1360206.88  39516.88 o 
  18   0   2    12782.36    20905.58  21022.60 o 
  20   0   2    10513.90    14092.59   3476.29 o 
  22   0   2   420081.09   415279.31   8832.39 o 
  24   0   2   139314.03   142840.66   5016.15 o 
  26   0   2   139962.80   152090.91   5219.51 o 
  28   0   2     6373.74    16639.72  18017.17 o 
  30   0   2    23626.16    21996.07   3495.70 o 
  32   0   2     1700.47     4411.75  17677.43 o 
  34   0   2    56504.13    61966.35   3810.02 o 
  36   0   2    16010.54    23418.70  18363.16 o 
 -37   1   2      103.23     3976.02  15905.97 o 
 -35   1   2     1287.88     4344.19  17361.53 o 
 -33   1   2      135.36     5795.66  23169.34 o 
 -31   1   2     1729.73     7389.07  29555.32 o 
 -29   1   2      462.16     4171.98  16716.47 o 
 -27   1   2     2652.35     4564.02  18257.02 o 
 -25   1   2     3425.43     4581.20  18339.07 o 
 -23   1   2      220.95     5255.39  21036.79 o 
 -21   1   2    13228.95    11032.54  18253.73 o 
 -19   1   2     6162.68     5937.10  23766.47 o 
 -17   1   2     5819.71     4495.89  17983.56 o 
 -15   1   2       23.80     3250.25  13001.95 o 
 -13   1   2    44082.29    47420.21   3936.61 o 
 -11   1   2    55905.18    63708.54   4311.07 o 
  -9   1   2      297.91     4179.61  16738.41 o 
  -7   1   2     3790.53     3987.06  15968.22 o 
  -5   1   2    43839.25    54688.99   4819.75 o 
  -3   1   2    99048.95   116622.92   5326.98 o 
  -1   1   2     5220.80    11596.50  12901.92 o 
   1   1   2    34422.75    46601.64   4402.40 o 
   3   1   2     7064.47     5103.90  20416.54 o 
   5   1   2    33051.59    34700.39   4320.29 o 
   7   1   2     1068.22     7449.11  29775.51 o 
   9   1   2      588.92     4135.88  16564.46 o 
  11   1   2     1147.25     6565.37  26303.33 o 
  13   1   2     3047.74     3736.57  14967.20 o 
  15   1   2     3999.96     5060.79  20265.04 o 
  17   1   2     1763.74     5619.87  22517.52 o 
  19   1   2      497.84     6719.33  26877.31 o 
  21   1   2     3957.72     8912.33  35649.34 o 
  23   1   2    14220.65    17735.91   3296.58 o 
  25   1   2     9906.42     8313.65   3268.76 o 
  27   1   2      258.71     4495.38  17980.57 o 
  29   1   2     2258.60     9699.64  18761.02 o 
  31   1   2     4996.19     5883.51  23548.30 o 
  33   1   2     6599.54     9616.38  38494.05 o 
  35   1   2      435.35     8799.58  17430.80 o 
 -36   2   2    84167.67    90140.04   4606.97 o 
 -34   2   2    74894.19    75172.34   4350.56 o 
 -32   2   2     5973.79     5106.39  20452.18 o 
 -30   2   2   220081.78   228592.41   5819.45 o 
 -28   2   2   182596.22   176448.22   5419.92 o 
 -26   2   2   359617.03   336143.56   6993.83 o 
 -24   2   2    10733.60     4893.70  19592.88 o 
 -22   2   2   246841.03   237401.30   6137.64 o 
 -20   2   2    53485.51    52045.23   3843.25 o 
 -18   2   2   574779.25   545191.75  14780.70 o 
 -16   2   2    84632.71    85031.27   4390.89 o 
 -14   2   2     3871.26     9968.38  19446.86 o 
 -12   2   2      518.53     2765.17  11077.79 o 
 -10   2   2   178446.45   187030.17   5810.34 o 
  -8   2   2   462183.91   509996.34  15290.11 o 
  -6   2   2    14539.52     3754.92  15001.60 o 
  -4   2   2    18226.76    23525.97  17968.06 o 
  -2   2   2    20450.26    20822.01   2993.34 o 
   0   2   2     2521.09     4565.15  18246.32 o 
   2   2   2    76437.28    82492.04   4891.39 o 
   4   2   2    39720.66    38780.83   3294.74 o 
   6   2   2   204868.70   217814.38   6671.34 o 
   8   2   2   958245.88   962317.50  28376.57 o 
  10   2   2    41883.24    38376.98   3990.12 o 
  12   2   2      850.36     6023.10  24113.31 o 
  14   2   2   486027.41   473977.88  11779.99 o 
  16   2   2   831952.94   782716.81  18216.94 o 
  18   2   2    21454.49    13560.20  20460.66 o 
  20   2   2     8937.77     5685.13  22723.38 o 
  22   2   2   264214.56   259344.20   6641.11 o 
  24   2   2    92682.55    97028.45   4589.47 o 
  26   2   2   118160.44   119814.27   4915.50 o 
  28   2   2     1827.48     2509.32   3052.46 o 
  30   2   2    19606.65    25208.65   3424.14 o 
  32   2   2     1524.66     8054.89  32218.61 o 
  34   2   2    40179.40    39440.30   3928.23 o 
 -33   3   2      783.15    16953.36  17456.55 o 
 -31   3   2     7908.28     6151.95  24639.17 o 
 -29   3   2     3933.71    14108.82  24835.03 o 
 -27   3   2    13591.90     4620.73  18500.04 o 
 -25   3   2    19220.10    15344.63  18742.18 o 
 -23   3   2     1303.39     4501.15  18004.60 o 
 -21   3   2    65503.10    59792.00   4000.54 o 
 -19   3   2    42246.78    36176.23   3701.47 o 
 -17   3   2    23887.63    27729.94   3314.23 o 
 -15   3   2      703.92     5370.53  21465.95 o 
 -13   3   2   178787.92   173297.84   5438.22 o 
 -11   3   2   180069.33   176294.20   5402.92 o 
  -9   3   2     1346.06     2280.08   9138.40 o 
  -7   3   2    16084.91    14914.69   3051.45 o 
  -5   3   2   166811.02   167038.73   5280.50 o 
  -3   3   2   258432.50   266616.94   7100.73 o 
  -1   3   2    14332.53    17692.75  15345.46 o 
   1   3   2    56635.77    47254.03   3128.30 o 
   3   3   2    41606.76    44576.09   3164.42 o 
   5   3   2   106605.72   103776.55   4082.43 o 
   7   3   2     6653.19     4452.17  17790.59 o 
   9   3   2     4122.92      741.99   2987.94 o 
  11   3   2     1752.03     4674.33  18678.30 o 
  13   3   2    15622.40     5358.51  21433.08 o 
  15   3   2    12685.50    15991.82  22362.29 o 
  17   3   2    12586.05    10252.95   3392.60 o 
  19   3   2      686.93     5055.67  20184.63 o 
  21   3   2    13732.56    15302.81   3510.56 o 
  23   3   2    61686.34    63060.22   4278.96 o 
  25   3   2    56358.07    62360.20   4192.88 o 
  27   3   2     1879.52     3024.88   3438.66 o 
  29   3   2    13275.01    31722.44  23375.38 o 
  31   3   2    27580.78    35923.21  19836.50 o 
  33   3   2    35348.93    32100.58  22875.29 o 
 -30   4   2    56940.78    54346.46   4433.38 o 
 -28   4   2    60309.39    69303.63   4412.68 o 
 -26   4   2   168025.33   189660.09   5706.61 o 
 -24   4   2     2584.96     5157.56  20615.01 o 
 -22   4   2    48486.93    51651.88   3995.48 o 
 -20   4   2    12173.30     4849.00  19414.08 o 
 -18   4   2   283393.97   279911.25   6780.25 o 
 -16   4   2    25272.44    29358.28  20984.88 o 
 -14   4   2      778.23     6652.76  26627.20 o 
 -12   4   2     1081.45     4799.83  19217.37 o 
 -10   4   2    53450.87    52166.96   3813.52 o 
  -8   4   2   128629.88   128916.06   4795.78 o 
  -6   4   2     3109.15     6399.98  25616.07 o 
  -4   4   2    19822.99     4840.26  19361.98 o 
  -2   4   2     1645.72     5114.73  20488.41 o 
   0   4   2     1891.83     3612.76  14437.73 o 
   2   4   2    32660.15    29720.27   2896.94 o 
   4   4   2    54311.77    52909.38   3489.09 o 
   6   4   2    13574.29    17815.84   2693.40 o 
   8   4   2   264639.66   271754.22   6463.00 o 
  10   4   2    23428.83    12139.50  23692.87 o 
  12   4   2     5245.15     6077.66  24312.53 o 
  14   4   2   108133.71   102613.88   5055.39 o 
  16   4   2   259473.86   257703.16   6885.17 o 
  18   4   2    28784.13    28537.76  22864.65 o 
  20   4   2     6229.37     5233.89  20935.57 o 
  22   4   2    66794.08    63923.18   4732.12 o 
  24   4   2    29377.33    30258.24   4052.51 o 
  26   4   2    73126.73    80651.52   4822.66 o 
  28   4   2      349.16    16398.73  21040.60 o 
 -25   5   2    19835.50    27527.80  21185.77 o 
 -23   5   2     2494.24    20233.50  25025.78 o 
 -21   5   2    56296.34    57143.02   4700.92 o 
 -19   5   2    48659.88    17963.87  23507.68 o 
 -17   5   2    22203.71    21540.74   3900.93 o 
 -15   5   2     2714.22     5283.13  21113.50 o 
 -13   5   2   134941.97   137962.78   5392.67 o 
 -11   5   2   109781.91   108160.33   4859.66 o 
  -9   5   2     2049.80     5132.80  20566.41 o 
  -7   5   2    13776.82     5115.50  20446.79 o 
  -5   5   2   130162.02   134598.45   5096.57 o 
  -3   5   2   136933.91   142220.75   5285.75 o 
  -1   5   2     8557.93    37087.61  20554.87 o 
   1   5   2    19724.50    13414.42  16948.09 o 
   3   5   2    41174.99    44329.65   3507.05 o 
   5   5   2    63197.02    63756.53   3927.84 o 
   7   5   2     5974.44     4582.27  18314.83 o 
   9   5   2     1875.76     7137.01  28563.28 o 
  11   5   2      630.15      842.77   3387.25 o 
  13   5   2    15903.67    17304.66   3763.66 o 
  15   5   2     6014.02     5467.88  21830.61 o 
  17   5   2    19109.38    20070.89   4068.22 o 
  19   5   2      415.12     6277.94  25093.70 o 
  21   5   2    11063.90     6093.17  24373.62 o 
  23   5   2    42794.68    52985.07   4716.30 o 
 -18   6   2    98765.38    86257.78   5975.93 o 
 -16   6   2     4543.54    31144.72  23344.51 o 
 -14   6   2     6596.37    17814.38  23332.68 o 
 -12   6   2     1928.47     9468.44  37909.89 o 
 -10   6   2    11536.04    24233.95  23191.30 o 
  -8   6   2    18330.35    16390.63  23099.86 o 
  -6   6   2      841.93    14311.88  19365.64 o 
  -4   6   2    13853.64    18519.91  22216.85 o 
  -2   6   2    18135.24    10887.77  21120.03 o 
   0   6   2     1077.85     8045.34  32165.19 o 
   2   6   2    10220.90    31969.71  19854.78 o 
   4   6   2    40110.76    33507.88   4060.61 o 
   6   6   2    11592.62     5275.09  21085.12 o 
   8   6   2    49343.05    44598.62   4082.88 o 
  10   6   2     3215.15     5621.79  22522.34 o 
  12   6   2     4256.90     8610.65  34406.46 o 
  14   6   2     3137.67     6648.15  26554.57 o 
  16   6   2    48758.47    34336.92  28728.62 o 
 -37   1   3    64839.43    63308.25   4014.00 o 
 -35   1   3      214.54     9803.08  19227.58 o 
 -33   1   3   111190.43   122336.41   4591.65 o 
 -31   1   3     5321.80    13664.86  16377.85 o 
 -29   1   3    58980.82    55221.76   3671.55 o 
 -27   1   3    79905.86    75967.16   4046.99 o 
 -25   1   3     3301.40     5414.48  21675.06 o 
 -23   1   3    15650.43     7649.50  30614.18 o 
 -21   1   3    94208.19    95450.51   4319.56 o 
 -19   1   3   165305.08   168991.63   5256.00 o 
 -17   1   3    47585.89    48152.99   3701.81 o 
 -15   1   3   364869.28   372926.94  10136.90 o 
 -13   1   3   776713.63   826065.56  22937.51 o 
 -11   1   3    69248.16    80046.01   4311.72 o 
  -9   1   3    69433.28    83173.62   4552.27 o 
  -7   1   3   489373.13   546644.44  21980.22 o 
  -5   1   3  4224005.50  4432307.00  98089.98 o 
  -3   1   3   611342.63   698744.44  29459.12 o 
  -1   1   3      417.14     3877.17  15509.61 o 
   3   1   3  4582528.00  4595999.50 100982.59 o 
   5   1   3    71013.46    77108.94   4593.66 o 
   7   1   3   206549.45   217509.63   7941.17 o 
   9   1   3    33169.74    33897.31   3883.47 o 
  11   1   3  1233267.88  1165215.13  31885.08 o 
  13   1   3    75871.65    71746.79   4474.17 o 
  15   1   3   323705.69   312847.72   7828.04 o 
  17   1   3    82589.33    79439.23   4262.89 o 
  19   1   3     9375.93     4978.39  19931.64 o 
  21   1   3    19463.21    26387.41  20671.87 o 
  23   1   3   122836.99   112180.98   4853.86 o 
  25   1   3    56696.35    55998.55   4015.20 o 
  27   1   3     1431.76     4497.35  18020.79 o 
  29   1   3    31352.29    36268.59   3614.97 o 
  31   1   3    86603.18    90315.58   4444.61 o 
  33   1   3     1321.20     4620.04  18508.70 o 
  35   1   3    16370.71    17732.48  18143.47 o 
 -36   2   3     1865.67    16612.07  17028.71 o 
 -34   2   3     1107.73    31078.91  17982.64 o 
 -32   2   3    14713.74     4436.19  17772.36 o 
 -30   2   3    14476.37    13452.29  17907.53 o 
 -28   2   3       36.72    15142.14  21911.83 o 
 -26   2   3     3157.02    21021.43  21036.65 o 
 -24   2   3    18138.45     4443.23  17741.53 o 
 -22   2   3    92941.26    96006.34   4302.53 o 
 -20   2   3      789.54     5030.00  20120.97 o 
 -18   2   3     7422.95     4252.40  17008.65 o 
 -16   2   3     5228.20     4338.84  17373.42 o 
 -14   2   3   189752.31   194528.36   5645.69 o 
 -12   2   3     7173.11     7867.63  12051.66 o 
 -10   2   3      393.10     2994.40  11976.66 o 
  -8   2   3     1620.61     3118.16  12439.34 o 
  -6   2   3   164283.59   176946.36   5962.51 o 
  -4   2   3    16329.64    20110.90   2853.95 o 
  -2   2   3      568.76     2827.01  11334.67 o 
   0   2   3    40016.07    42494.86   3075.89 o 
   2   2   3    53535.32    59302.88   3579.91 o 
   4   2   3   160897.89   172923.75   5247.99 o 
   6   2   3    32803.97    35632.13   3136.73 o 
   8   2   3      211.96     3136.12  12544.47 o 
  10   2   3    18169.62     4063.18  16272.69 o 
  12   2   3   193044.33   184510.39   5698.07 o 
  14   2   3    89111.52    84861.34   4436.85 o 
  16   2   3    18735.94     4774.62  19098.46 o 
  18   2   3    11748.22    16175.26   3206.13 o 
  20   2   3    27330.57    16182.57  22404.01 o 
  22   2   3    42735.88    41965.97   3640.48 o 
  24   2   3    11183.49    11883.16   3173.66 o 
  26   2   3     7614.71     5586.92  22331.51 o 
  28   2   3     1503.11     4534.45  18139.69 o 
  30   2   3     6292.61    10970.01  18616.30 o 
  32   2   3      238.83     7519.25  30061.77 o 
  34   2   3     1732.31     5381.98  21541.25 o 
 -35   3   3      862.64     8628.40  34485.08 o 
 -33   3   3    49574.93    19523.34  21071.77 o 
 -31   3   3     9461.65    17985.27  18908.98 o 
 -29   3   3    48505.15    46894.77   4091.50 o 
 -27   3   3    38556.25    43478.59   4020.68 o 
 -25   3   3     1911.60     7051.41  28175.19 o 
 -23   3   3     8428.41     4740.35  18944.28 o 
 -21   3   3    37971.98    28147.43  19653.52 o 
 -19   3   3    82767.09    79175.87   4336.97 o 
 -17   3   3     5687.69     7982.21   3015.56 o 
 -15   3   3   284502.00   302729.31   6754.75 o 
 -13   3   3   318192.84   330987.34   8626.87 o 
 -11   3   3     8457.17     9434.46  17598.88 o 
  -9   3   3    16286.06     7400.66  29586.47 o 
  -7   3   3   416431.44   444192.56  11982.97 o 
  -5   3   3  1713206.13  1824768.25  44633.07 o 
  -3   3   3   168147.20   170087.61   4950.53 o 
  -1   3   3      734.36     3248.39  12981.21 o 
   1   3   3   115285.79   113599.84   4092.92 o 
   3   3   3  2062644.00  2072128.63  47158.05 o 
   5   3   3    10745.16     3788.45  15154.75 o 
   7   3   3   134527.91   126437.61   4489.27 o 
   9   3   3    21719.73     4906.25  19608.82 o 
  11   3   3   568252.00   563669.69  12438.10 o 
  13   3   3    62922.63    58763.70   4079.95 o 
  15   3   3   187138.97   175616.38   5687.01 o 
  17   3   3    39518.60    34260.64   3760.31 o 
  19   3   3    10066.17     5289.39  21140.45 o 
  21   3   3    15414.74    21394.85  19771.78 o 
  23   3   3    59002.55    55281.39   4226.42 o 
  25   3   3    38060.84    16483.19  19816.75 o 
  27   3   3      466.58     7099.79  28430.54 o 
  29   3   3    35047.85    39462.46   3887.15 o 
  31   3   3    32705.70    34470.19   3999.29 o 
 -30   4   3    24077.88     5346.17  21383.71 o 
 -28   4   3       79.31     6646.98  26587.94 o 
 -26   4   3     8469.24     8002.26  31978.59 o 
 -24   4   3    32886.43    19302.53  19876.32 o 
 -22   4   3   126559.45   124575.68   5303.46 o 
 -20   4   3     5007.15     7099.25  28396.98 o 
 -18   4   3     7428.30     9124.78   3174.46 o 
 -16   4   3    11295.82     5424.56  21681.13 o 
 -14   4   3   229126.47   235989.30   6173.88 o 
 -12   4   3     7948.49     5582.27  22347.17 o 
 -10   4   3      643.36     6392.12  25551.35 o 
  -8   4   3      405.63     5571.21  22268.66 o 
  -6   4   3   163500.53   165264.73   5062.64 o 
  -4   4   3    19160.03    22706.21   3049.51 o 
  -2   4   3     4754.08     4287.38  17122.86 o 
   0   4   3    15967.68    13815.82   2545.09 o 
   2   4   3    52964.53    55374.02   3336.70 o 
   4   4   3   161082.98   152101.47   4671.43 o 
   6   4   3    47529.30    45649.26   3329.67 o 
   8   4   3     1125.74    19841.38  28539.30 o 
  10   4   3    18071.46    22316.12  20146.83 o 
  12   4   3   209892.09   219431.77   6009.90 o 
  14   4   3   114377.08   104516.23   5022.37 o 
  16   4   3    27429.74    30804.06   3709.09 o 
  18   4   3    11252.99     5795.52  23145.92 o 
  20   4   3    50860.41    51073.51   4194.50 o 
  22   4   3    65464.50    66932.59   4693.93 o 
  24   4   3    18165.90    15232.76   3730.41 o 
  26   4   3    10193.66    18653.19  19954.57 o 
  28   4   3     1634.53     4645.74  18613.38 o 
 -25   5   3      705.42    16869.64  30365.36 o 
 -23   5   3     1754.59     5137.52  20566.27 o 
 -21   5   3     6262.92     6974.68  27880.64 o 
 -19   5   3    27941.74    26518.40   4222.77 o 
 -17   5   3      247.99     7875.00  31533.29 o 
 -15   5   3   144604.34   145706.41   5690.40 o 
 -13   5   3    51838.47    52868.81   4232.66 o 
 -11   5   3      112.44     4952.90  19826.82 o 
  -9   5   3     7142.81     4732.64  18928.67 o 
  -7   5   3   228517.16   216853.42   6198.05 o 
  -5   5   3   347557.00   356601.38   7285.50 o 
  -3   5   3    14289.43    14091.78   3164.28 o 
  -1   5   3     2217.14    11662.99  21803.06 o 
   1   5   3    46673.96    46565.68   3543.47 o 
   3   5   3   493013.34   471299.13   9560.96 o 
   5   5   3     2696.46     4790.40  19176.83 o 
   7   5   3    77775.95    74570.97   3997.05 o 
   9   5   3     3331.58     5447.74  21806.19 o 
  11   5   3   151221.66   149314.47   5448.00 o 
  13   5   3    35660.07    25288.85  21823.11 o 
  15   5   3    75680.55    74862.47   4812.55 o 
  17   5   3     9815.19    13191.75   3752.90 o 
  19   5   3     4248.19    20252.93  24066.47 o 
  21   5   3     4196.40     5612.33  22412.22 o 
  23   5   3    12206.73    13829.37  21224.00 o 
 -18   6   3     5111.35     6471.36  25886.38 o 
 -16   6   3     6287.68    15956.49  23144.23 o 
 -14   6   3   104894.16   111673.99   5716.54 o 
 -12   6   3     2557.23    12927.16  23126.20 o 
 -10   6   3     3003.52    24693.95  24861.37 o 
  -8   6   3      401.25    13942.74  21317.42 o 
  -6   6   3    81450.34    74245.53   4732.76 o 
  -4   6   3    10083.89    10388.28   3484.64 o 
  -2   6   3     5959.20     5723.75  22878.84 o 
   0   6   3     2654.17     5353.51  21430.21 o 
   2   6   3    28701.44    26737.38   3669.02 o 
   4   6   3    69791.57    66842.85   4518.89 o 
   6   6   3    23809.95    39830.64  21836.78 o 
   8   6   3     1775.27    17871.48  31733.57 o 
  10   6   3     9346.76     5379.58  21534.50 o 
  12   6   3    91909.47    88615.99   5361.52 o 
  14   6   3    49131.92    40961.98   4830.81 o 
  16   6   3    16170.81     6492.08  25968.34 o 
 -38   0   4    17226.63     3962.47  15863.21 o 
 -36   0   4      705.45    20304.45  17368.08 o 
 -34   0   4    13915.35     5983.05  23946.47 o 
 -32   0   4    58682.63    58431.72   3592.37 o 
 -30   0   4    33514.98    31742.69   3277.33 o 
 -28   0   4    36660.10    39211.64   3269.94 o 
 -26   0   4     3114.81     4470.83  17896.66 o 
 -24   0   4   437454.81   414116.66   8020.89 o 
 -22   0   4    72307.11    69534.70   3761.77 o 
 -20   0   4   356812.38   360475.59   8485.15 o 
 -18   0   4   249844.30   282321.81   7753.82 o 
 -16   0   4  1617950.25  1549686.63  41429.75 o 
 -14   0   4   388193.44   377434.88   9953.70 o 
 -12   0   4    83495.49    86555.20   4031.41 o 
 -10   0   4   438383.13   433107.19  15141.35 o 
  -8   0   4   807122.06   796457.56  31635.86 o 
  -6   0   4    53670.64    56019.90   4196.92 o 
  -4   0   4   151876.14   178927.95   7599.40 o 
   0   0   4     9682.71    17049.18  21885.85 o 
   4   0   4   448344.66   487217.94  18049.63 o 
   6   0   4   164000.69   166053.77   5936.37 o 
   8   0   4    25637.79    27616.62   4078.09 o 
  10   0   4      950.53     4132.11  16490.40 o 
  12   0   4   365533.25   366460.81  10911.99 o 
  14   0   4   268663.28   280648.25   7368.64 o 
  16   0   4   206652.92   204560.63   6197.10 o 
  18   0   4    77480.21    76672.88   4567.99 o 
  20   0   4   331175.44   339379.75   8644.58 o 
  22   0   4      580.96     4841.64  19349.46 o 
  24   0   4   501271.81   496078.13   9721.82 o 
  26   0   4    22029.90    16259.67  19168.31 o 
  28   0   4   352152.88   348743.38   7226.82 o 
  30   0   4    26225.39    22652.13  20849.06 o 
  32   0   4   135541.34   136226.69   4856.56 o 
  34   0   4       26.93     4490.61  17934.86 o 
 -37   1   4      163.30    10462.26  16535.67 o 
 -35   1   4     1495.37     4168.22  16687.16 o 
 -33   1   4    15272.67     5276.29  21133.70 o 
 -31   1   4       23.40     9178.12  15630.11 o 
 -29   1   4       32.76     5974.48  23896.98 o 
 -27   1   4      293.86     7215.82  28878.52 o 
 -25   1   4    13676.15    19214.24  18129.66 o 
 -23   1   4      345.04     4051.18  16219.93 o 
 -21   1   4      206.78     4079.71  16285.54 o 
 -19   1   4      790.92      647.78   2623.45 o 
 -17   1   4     5417.91     6255.77   2743.56 o 
 -15   1   4     9683.50    11583.34   3051.15 o 
 -13   1   4    12050.50    19348.43  15183.78 o 
 -11   1   4     6951.94     7820.38   3030.16 o 
  -9   1   4     1890.93     3778.39  15097.38 o 
  -7   1   4    18748.59    19591.62   3314.29 o 
  -5   1   4    68201.98    71863.94   4031.55 o 
  -3   1   4      693.19    10903.91  11727.68 o 
  -1   1   4     2725.10     3450.40  13799.69 o 
   1   1   4    42205.18    49983.09   4047.58 o 
   3   1   4    98403.34   109480.41   4865.77 o 
   5   1   4     5755.04     3619.99  14445.72 o 
   7   1   4     3013.45     4852.49  19443.25 o 
   9   1   4     6280.40    10770.26  14092.38 o 
  11   1   4    66724.34    65477.79   4210.73 o 
  13   1   4      417.01    26129.66  17838.94 o 
  15   1   4    11250.20     4645.69  18546.60 o 
  17   1   4      345.17     5556.94  22261.99 o 
  19   1   4     7618.95     5041.02  20146.94 o 
  21   1   4     1168.56    27654.69  29277.46 o 
  23   1   4     1783.38     4663.84  18672.50 o 
  25   1   4       22.78     4369.81  17463.07 o 
  27   1   4     1753.93     5051.93  20221.98 o 
  29   1   4     3347.69     5286.02  21127.92 o 
  31   1   4      997.39    39641.66  18569.52 o 
  33   1   4      537.23     4172.93  16665.10 o 
  35   1   4     1157.93     7419.44  29692.04 o 
 -36   2   4      848.27     4703.72  18829.16 o 
 -34   2   4    10302.85     7832.12   3250.62 o 
 -32   2   4    37735.34    39379.67  19141.71 o 
 -30   2   4    22789.38    13888.47  18139.60 o 
 -28   2   4    38791.56    27501.24   3691.51 o 
 -26   2   4     3660.05     5379.29  21534.29 o 
 -24   2   4   285860.72   277889.88   6478.90 o 
 -22   2   4    44666.46    45968.90   3478.96 o 
 -20   2   4   249461.41   248464.50   6150.11 o 
 -18   2   4   124455.37   122696.27   4732.76 o 
 -16   2   4   979614.75   982206.50  26247.15 o 
 -14   2   4   201949.78   212089.09   5623.06 o 
 -12   2   4    41381.37    41935.50   3447.34 o 
 -10   2   4   367088.13   392986.03  11672.56 o 
  -8   2   4   541181.69   589059.94  17486.02 o 
  -6   2   4     8370.20    10352.25   2741.95 o 
  -4   2   4   139165.47   145128.08   5041.19 o 
  -2   2   4    67880.80    68889.30   3375.42 o 
   0   2   4     2210.32     4075.18  16300.73 o 
   2   2   4    55632.18    61027.82   3469.34 o 
   4   2   4   301490.84   318168.47   9426.33 o 
   6   2   4   136729.56   141292.39   4764.55 o 
   8   2   4    12890.48    12474.68  12685.91 o 
  10   2   4      673.68     5728.20  22913.75 o 
  12   2   4   197109.30   193171.55   5601.32 o 
  14   2   4   206735.45   194896.89   5755.45 o 
  16   2   4   151279.59   142938.55   5197.75 o 
  18   2   4    61058.67    61995.91   3810.24 o 
  20   2   4   208514.52   206122.80   5760.48 o 
  22   2   4     1164.87    21276.76  22944.23 o 
  24   2   4   369640.81   349679.31   7323.53 o 
  26   2   4    16132.77     4823.53  19326.46 o 
  28   2   4   234683.09   235252.91   6117.70 o 
  30   2   4    13211.64    15516.36  19916.30 o 
  32   2   4   102480.29    94049.26   4721.27 o 
 -35   3   4     7355.27     4940.91  19761.74 o 
 -33   3   4    74374.58    78903.66   4448.53 o 
 -31   3   4      336.38    21154.74  19083.03 o 
 -29   3   4      212.53     7994.85  31993.66 o 
 -27   3   4     4396.64    26216.44  28043.79 o 
 -25   3   4    70233.05    57711.87   4190.89 o 
 -23   3   4     1563.94     4223.41  16926.94 o 
 -21   3   4      913.85     4625.74  18472.52 o 
 -19   3   4     2583.70     4614.44  18443.49 o 
 -17   3   4    18795.10     5427.20  21677.39 o 
 -15   3   4    30613.76    27610.71   3468.82 o 
 -13   3   4    39798.71    39957.16   3405.67 o 
 -11   3   4    10044.98     4075.66  16316.91 o 
  -9   3   4      718.34     3766.80  15068.14 o 
  -7   3   4    79686.00    80279.72   3952.49 o 
  -5   3   4   237377.94   249432.11   6389.03 o 
  -3   3   4       44.98     4459.23  17838.80 o 
  -1   3   4     5758.28     3236.35  12959.66 o 
   1   3   4   100007.98   100903.07   3805.56 o 
   3   3   4   390302.25   400578.56   9982.38 o 
   5   3   4    17887.10     3915.48  15645.75 o 
   7   3   4     9316.82     3821.60  15286.41 o 
   9   3   4    13838.25     8738.83  16309.31 o 
  11   3   4   245696.55   232517.72   5952.49 o 
  13   3   4      748.91     9410.32  37641.29 o 
  15   3   4    38034.41    36125.86   3411.96 o 
  17   3   4     1360.43     4767.50  19085.22 o 
  19   3   4    45952.18    42677.03   3869.00 o 
  21   3   4     5904.80     5142.57  20552.21 o 
  23   3   4     7706.96     7070.93  28301.79 o 
  25   3   4      112.09     4667.54  18685.38 o 
  27   3   4    10395.43    14888.97   3831.88 o 
  29   3   4    15009.38    23726.79  20513.12 o 
  31   3   4     3275.61     3621.34   3341.68 o 
 -30   4   4     9289.07     4941.97  19784.06 o 
 -28   4   4    35060.93    43658.87  23498.01 o 
 -26   4   4     6747.25     6801.60  27189.26 o 
 -24   4   4    69247.41    65148.36   4503.79 o 
 -22   4   4     8603.27     5023.81  20063.84 o 
 -20   4   4   107228.02   104789.28   4993.87 o 
 -18   4   4    25652.79    19378.59  19782.04 o 
 -16   4   4   244369.33   251167.08   6308.09 o 
 -14   4   4    28514.65    33003.52   3318.15 o 
 -12   4   4    10122.61    25524.37  18691.87 o 
 -10   4   4   196155.69   199298.19   5525.22 o 
  -8   4   4   154651.00   147030.02   5092.16 o 
  -6   4   4     5327.11     4290.26  17177.20 o 
  -4   4   4    76138.34    77175.88   4059.73 o 
  -2   4   4    43147.62    41973.13   3256.23 o 
   0   4   4     2103.21     3645.11  14579.50 o 
   2   4   4    26897.60    29031.16   2957.55 o 
   4   4   4   105476.23   103421.01   5295.19 o 
   6   4   4    56001.20    53501.70   3446.20 o 
   8   4   4     1848.65     4584.90  18354.83 o 
  10   4   4      376.33    14506.81  20552.66 o 
  12   4   4    27275.22    27782.45   3381.81 o 
  14   4   4   109335.72   105321.39   4707.58 o 
  16   4   4    64423.12    55162.36   4196.32 o 
  18   4   4    35072.66    35596.83   3894.94 o 
  20   4   4    41019.36    42913.31   4055.99 o 
  22   4   4     7454.62     5066.52  20283.21 o 
  24   4   4   150676.86   159799.95   5661.51 o 
  26   4   4     5563.94     5038.80  20171.39 o 
  28   4   4    72557.70    76597.63   4862.44 o 
 -25   5   4    64912.56    17591.31  22982.64 o 
 -23   5   4     2464.97    25004.84  27822.37 o 
 -21   5   4     1088.96    14468.87  21593.43 o 
 -19   5   4     3501.33    15801.95  18362.68 o 
 -17   5   4    12359.58     4926.02  19719.31 o 
 -15   5   4    19660.24     4940.74  19795.31 o 
 -13   5   4    26587.68    26549.93  19406.00 o 
 -11   5   4      345.19     4429.75  17718.06 o 
  -9   5   4     5333.01     6837.68  27382.11 o 
  -7   5   4    52572.86    51190.80   4103.37 o 
  -5   5   4   155507.47   163713.70   5482.25 o 
  -3   5   4     1461.93     7196.91  28772.41 o 
  -1   5   4     4090.41    16722.01  16130.34 o 
   1   5   4    44273.57    44610.08   3636.61 o 
   3   5   4   293307.94   280363.84   6406.49 o 
   5   5   4     8156.26     4632.82  18546.49 o 
   7   5   4     4197.71     4225.45  16899.89 o 
   9   5   4     4928.81     4409.07  17621.08 o 
  11   5   4   179322.88   171397.41   5411.61 o 
  13   5   4      104.71     5152.65  20593.48 o 
  15   5   4    23014.29     6259.60  25036.49 o 
  17   5   4     1227.52     6006.90  24010.50 o 
  19   5   4    50034.20    55066.68   4481.66 o 
  21   5   4     6995.68    13884.75  21611.92 o 
  23   5   4     6293.08     6333.50  25318.79 o 
 -18   6   4     4764.03     5633.28  22532.18 o 
 -16   6   4    19795.73     6205.03  24838.21 o 
 -14   6   4      743.17     5168.86  20676.38 o 
 -12   6   4     2568.36    19278.49  21339.80 o 
 -10   6   4    73926.61    71709.67   4742.76 o 
  -8   6   4    14716.11     5379.92  21503.49 o 
  -6   6   4    18070.64     5839.65  23358.59 o 
  -4   6   4    25183.01    39491.70  21636.42 o 
  -2   6   4    28977.17    18680.06  23421.44 o 
   0   6   4       36.37     6005.87  24038.71 o 
   2   6   4    16460.42    12967.25  21955.84 o 
   4   6   4    18009.73    16718.79   3607.67 o 
   6   6   4    11715.38     5291.26  21196.42 o 
   8   6   4      366.23    14828.30  20971.17 o 
  10   6   4      862.29    14765.60  19624.37 o 
  12   6   4      209.96     7347.08  29356.92 o 
  14   6   4    46614.41     5914.62  23624.22 o 
 -37   1   5      497.66     4365.08  17447.94 o 
 -35   1   5    89126.73    93478.30   4336.09 o 
 -33   1   5   373146.78   368096.09   6983.59 o 
 -31   1   5    81537.21    76094.93   4144.71 o 
 -29   1   5    22446.65    23645.11   3113.23 o 
 -27   1   5   252783.28   239097.69   5835.73 o 
 -25   1   5   531912.25   505762.16  10740.52 o 
 -23   1   5   493383.81   486030.53  12372.32 o 
 -21   1   5     4756.40     4071.46  16271.56 o 
 -19   1   5    64716.62    60816.31   3718.82 o 
 -17   1   5    98184.18    98534.25   4133.43 o 
 -15   1   5   704761.06   710289.56  20224.34 o 
 -13   1   5   117196.48   126953.95   4647.45 o 
 -11   1   5    63518.71    68212.48   3719.87 o 
  -9   1   5     4257.98     3342.94  13386.04 o 
  -7   1   5   204202.31   220491.61   7822.99 o 
  -5   1   5   135981.70   143744.70   4670.26 o 
  -3   1   5    17203.99    13392.97  13039.85 o 
  -1   1   5    40922.39    49706.67   3640.09 o 
   1   1   5   100878.87   117903.16   4912.43 o 
   3   1   5   180877.94   188710.09   6726.49 o 
   5   1   5   135923.53   147888.55   4963.27 o 
   7   1   5   172178.28   177015.94   5885.24 o 
   9   1   5   139350.61   142818.41   4933.13 o 
  11   1   5  1558728.13  1477013.75  42233.27 o 
  13   1   5   139993.33   131824.11   4825.36 o 
  15   1   5    13814.70    17372.27   3015.10 o 
  17   1   5   274071.63   271975.72   7442.58 o 
  19   1   5   721056.69   684886.69  14436.56 o 
  21   1   5    31807.74    32815.25   3490.60 o 
  23   1   5      334.91     4558.17  18247.88 o 
  25   1   5    68037.34    66111.70   4055.64 o 
  27   1   5    39555.36    37065.14   3866.58 o 
  29   1   5   112760.35   110500.83   4675.56 o 
  31   1   5      299.67     4752.21  19007.87 o 
  33   1   5     5136.75    12397.66  18480.91 o 
 -36   2   5     5711.43     4555.57  18208.97 o 
 -34   2   5      161.66     8870.90  35454.11 o 
 -32   2   5     9291.87     9774.62   3128.83 o 
 -30   2   5     4880.38     8283.53  16198.92 o 
 -28   2   5      200.18     4067.34  16286.47 o 
 -26   2   5    10467.68    14284.25   2923.44 o 
 -24   2   5    52998.11    51246.09   3671.52 o 
 -22   2   5    16131.34    20026.63  18472.94 o 
 -20   2   5       88.69     4117.75  16456.72 o 
 -18   2   5    53609.50    51227.94   3488.38 o 
 -16   2   5   139574.39   143302.80   4686.10 o 
 -14   2   5      275.81     3762.96  15050.90 o 
 -12   2   5     3593.42     5040.79   2399.11 o 
 -10   2   5    74379.07    76937.75   3835.93 o 
  -8   2   5   134776.97   140628.56   4584.24 o 
  -6   2   5    13287.84    14380.25   2490.12 o 
  -4   2   5    27159.14    28516.93   2734.71 o 
  -2   2   5    24221.11    26824.55   2568.91 o 
   0   2   5   110103.78   109059.91   4030.18 o 
   2   2   5      124.50     2720.44  10913.14 o 
   4   2   5     6145.14    10549.38  11467.42 o 
   6   2   5     1606.86     6357.09  12080.66 o 
   8   2   5    10316.53    12562.33   2543.10 o 
  10   2   5      655.04     3977.01  15874.76 o 
  12   2   5    12165.39     4214.74  16860.86 o 
  14   2   5       76.94     5741.44  22931.54 o 
  16   2   5     2730.51     4381.41  17527.55 o 
  18   2   5    11369.22    17053.12   3188.01 o 
  20   2   5    53988.53    50102.26   3898.10 o 
  22   2   5      727.52     5057.57  20230.29 o 
  24   2   5    10359.37    10187.72  17802.11 o 
  26   2   5     9053.23     4270.40  17081.59 o 
  28   2   5    43594.63    46939.52  19276.20 o 
  30   2   5     4975.12     5029.27  20100.89 o 
  32   2   5    11342.11     4378.90  17503.23 o 
 -35   3   5    31590.54    33456.23   3772.76 o 
 -33   3   5   208243.34   204885.89   6017.53 o 
 -31   3   5    51139.07    50206.47   3988.76 o 
 -29   3   5     9052.44     4451.13  17805.47 o 
 -27   3   5   101774.23    97061.94   4727.57 o 
 -25   3   5   251697.75   259888.80   6187.17 o 
 -23   3   5   302158.75   297011.38   6589.43 o 
 -21   3   5     6583.23     4452.97  17827.09 o 
 -19   3   5    14943.38     4683.77  18705.58 o 
 -17   3   5    24885.43    30484.16   3286.69 o 
 -15   3   5   419796.19   440887.91   9463.49 o 
 -13   3   5    38171.72    40960.00   3360.83 o 
 -11   3   5    30592.00    28766.27   3132.07 o 
  -9   3   5      465.97     3871.41  15472.33 o 
  -7   3   5    88526.55    93441.74   3935.88 o 
  -5   3   5    48076.58    51818.28   3313.20 o 
  -3   3   5     9141.20     3229.89  12907.19 o 
  -1   3   5    26921.29    13611.09  13505.45 o 
   1   3   5     2342.43     3557.64  14217.25 o 
   3   3   5    79358.68    85101.43   3673.22 o 
   5   3   5    55761.25    55983.74   3318.25 o 
   7   3   5    69043.52    67323.49   3490.31 o 
   9   3   5    20758.17    20258.95   2826.99 o 
  11   3   5   653261.56   638875.50  15421.09 o 
  13   3   5    33287.38    19450.38  20557.18 o 
  15   3   5     2118.52    12576.19  21138.19 o 
  17   3   5   105306.76   101116.70   4564.73 o 
  19   3   5   387767.44   388412.59   7957.01 o 
  21   3   5    28120.24    23904.46  18808.04 o 
  23   3   5     3958.47      822.83   3292.26 o 
  25   3   5    30732.78    31428.34   3675.79 o 
  27   3   5    23825.77    24248.71   3701.15 o 
  29   3   5    73578.59    82371.72   4366.62 o 
  31   3   5       24.24    11344.00  21996.48 o 
 -32   4   5    20870.28    19114.72  24863.12 o 
 -30   4   5     6765.90    10616.15  20013.73 o 
 -28   4   5      723.31     5175.51  20735.35 o 
 -26   4   5    14034.34    14105.69  22141.75 o 
 -24   4   5    83694.84    71684.43   4541.69 o 
 -22   4   5    25404.62    31139.51   3629.95 o 
 -20   4   5      188.63     4639.01  18555.08 o 
 -18   4   5    73048.37    72320.72   4129.27 o 
 -16   4   5   186439.69   182290.64   5468.77 o 
 -14   4   5     3224.95    22200.07  20334.69 o 
 -12   4   5     7127.42     7773.04  31060.75 o 
 -10   4   5    98276.11    97512.87   4499.91 o 
  -8   4   5   232900.20   234928.42   5731.73 o 
  -6   4   5    11460.03     9293.87   2779.89 o 
  -4   4   5    36205.08    35809.58   3116.90 o 
  -2   4   5    24725.91    22571.93   2727.17 o 
   0   4   5   123552.65   120591.20   4174.09 o 
   2   4   5     3090.34    13280.31  17048.18 o 
   4   4   5    12759.70    10288.21  17757.49 o 
   6   4   5     1204.93    15726.45  21516.50 o 
   8   4   5    19798.38    12328.14  17073.11 o 
  10   4   5      455.43     6876.26  27473.65 o 
  12   4   5    19580.49    25768.06  18332.50 o 
  14   4   5      160.70     7122.59  28524.62 o 
  16   4   5    10456.02    13095.92   3215.47 o 
  18   4   5    14448.21     5359.04  21420.94 o 
  20   4   5    88369.19    90940.20   4666.65 o 
  22   4   5     2215.93     5465.73  21895.25 o 
  24   4   5    22726.49    17803.29  24803.01 o 
  26   4   5    13570.28     5318.93  21274.76 o 
 -27   5   5     9799.41    38630.25  24876.41 o 
 -25   5   5    56535.85    65563.92   4776.95 o 
 -23   5   5   135220.23   137661.92   5788.03 o 
 -21   5   5     7730.33     5551.68  22189.59 o 
 -19   5   5      314.28     4871.11  19468.26 o 
 -17   5   5     2135.70     4811.29  19245.14 o 
 -15   5   5   160741.27   154791.98   5526.58 o 
 -13   5   5     3408.37     4807.56  19246.41 o 
 -11   5   5    15785.07     4608.51  18416.91 o 
  -9   5   5       93.36     1175.68   4718.90 o 
  -7   5   5     9432.75     4413.14  17651.61 o 
  -5   5   5    13709.95     4953.76  19831.22 o 
  -3   5   5     5322.99     5478.33  21911.42 o 
  -1   5   5    18151.38     4802.77  19226.31 o 
   1   5   5    45190.64    49773.57   3790.81 o 
   3   5   5    15507.53    15395.33   3057.75 o 
   5   5   5     9516.96     5206.53  20854.67 o 
   7   5   5    25596.54    19369.68  17363.92 o 
   9   5   5     8101.90    11135.83  18193.47 o 
  11   5   5   146482.45   149406.00   5225.47 o 
  13   5   5     1129.66     4721.81  18872.04 o 
  15   5   5      498.60     5009.04  20051.39 o 
  17   5   5    12788.84    27364.19  23090.79 o 
  19   5   5   112026.70   106536.70   5369.41 o 
  21   5   5    24456.71    22192.50  22655.86 o 
 -18   6   5    36588.88     5879.72  23519.85 o 
 -16   6   5    91820.66   100132.83   5260.53 o 
 -14   6   5     5444.47     5254.73  20987.54 o 
 -12   6   5     7596.75    15853.05  22649.93 o 
 -10   6   5    48357.27    51070.52   4473.98 o 
  -8   6   5   117924.46   110651.57   5292.75 o 
  -6   6   5     1608.04     5107.08  20459.71 o 
  -4   6   5    18793.99    20124.96   3531.60 o 
  -2   6   5    15337.92    15031.54   3602.81 o 
   0   6   5    51539.88    56789.01   4234.33 o 
   2   6   5     1945.82     5127.07  20523.52 o 
   4   6   5     6441.05     5150.16  20601.59 o 
   6   6   5      271.82     8536.09  34113.91 o 
   8   6   5    13397.79    15847.39   3744.47 o 
  10   6   5      543.25    22047.02  19858.30 o 
  12   6   5    10549.25    16699.23  20113.46 o 
  14   6   5      177.22    16191.34  24841.56 o 
 -38   0   6   154370.47   156530.05   5051.60 o 
 -36   0   6     7302.66     5709.56  22825.88 o 
 -34   0   6   116038.39   112639.16   4556.66 o 
 -32   0   6     5621.76     4159.88  16623.34 o 
 -30   0   6     6920.30     9111.39  17877.46 o 
 -28   0   6     1444.43     4226.26  16904.09 o 
 -26   0   6   182996.67   172998.66   4978.32 o 
 -24   0   6    44693.96    45105.51   3766.49 o 
 -22   0   6   121427.40   109116.49   4135.57 o 
 -20   0   6   126211.41   120173.01   4275.82 o 
 -18   0   6   247208.20   233371.64   6013.08 o 
 -16   0   6     7642.56     2483.99   9920.75 o 
 -14   0   6   107677.30   105313.30   3926.24 o 
 -12   0   6  1144801.88  1088166.63  33819.48 o 
 -10   0   6  1439654.00  1395304.63  45822.57 o 
  -8   0   6   591328.13   608609.13  21976.94 o 
  -6   0   6     4810.34     7192.35   3364.04 o 
  -4   0   6  1533554.75  1574788.13  52150.84 o 
  -2   0   6  3582666.25  3633142.75  84406.23 o 
   0   0   6  1770884.25  1903309.00  61011.39 o 
   2   0   6     1887.11     3492.08  13954.06 o 
   4   0   6   379873.28   385131.13  13296.85 o 
   6   0   6  2761219.50  2653470.50  70373.66 o 
   8   0   6   218239.38   231492.08   6715.99 o 
  10   0   6   417539.56   437402.63  13168.50 o 
  12   0   6   123263.67   119653.72   4925.34 o 
  14   0   6   254856.25   255013.95   7314.10 o 
  16   0   6    26832.57    26223.31   3470.62 o 
  18   0   6   439268.84   425329.63   9217.98 o 
  20   0   6    15865.00    12289.52  19978.92 o 
  22   0   6     5952.57    12632.01  21389.47 o 
  24   0   6      902.97     4466.88  17900.83 o 
  26   0   6   145529.86   141873.64   5100.95 o 
  28   0   6     1843.29     5314.46   2810.85 o 
  30   0   6      216.45    19024.98  18784.32 o 
  32   0   6   105852.74   115673.27   4777.66 o 
  34   0   6    51308.59    24089.74  20163.93 o 
 -39   1   6      192.87    24071.09  23509.88 o 
 -37   1   6     1691.10     4498.30  17964.67 o 
 -35   1   6     2644.84    18142.76  18726.81 o 
 -33   1   6       91.79     4542.93  18169.82 o 
 -31   1   6      943.30     3990.33  15961.31 o 
 -29   1   6     7485.49     7082.36   2782.53 o 
 -27   1   6    13765.81    14611.27   2841.77 o 
 -25   1   6     1907.73     4510.71  18041.89 o 
 -23   1   6      268.62     4152.00  16591.83 o 
 -21   1   6     2048.15     3959.03  15853.23 o 
 -19   1   6    27322.00    12385.97  16609.48 o 
 -17   1   6    14989.03    13178.95   2617.52 o 
 -15   1   6      134.21     2896.41  11570.42 o 
 -13   1   6     2222.82     8285.38  12126.52 o 
 -11   1   6    15225.83    14895.00   2496.93 o 
  -9   1   6      144.47     3074.29  12296.20 o 
  -7   1   6     2071.71    12916.20  16121.00 o 
  -5   1   6     5912.04    20595.53  12055.92 o 
  -3   1   6      499.51     3270.28  13068.74 o 
  -1   1   6     5255.39    11913.94  13609.27 o 
   1   1   6    25296.52    27192.73   3358.51 o 
   3   1   6     5378.47     3329.72  13318.89 o 
   5   1   6     1475.89     3036.35  12114.00 o 
   7   1   6    23050.89    25237.22   2990.36 o 
   9   1   6    28509.45    31309.63   3136.20 o 
  11   1   6     2643.90     9565.77  15301.81 o 
  13   1   6     6920.76     9585.52   2796.89 o 
  15   1   6     8292.94     4197.29  16790.12 o 
  17   1   6    19733.83    16118.41   3259.84 o 
  19   1   6     5675.31     7526.53  30121.32 o 
  21   1   6     1442.26     6143.92  24576.63 o 
  23   1   6      435.85     4590.51  18346.83 o 
  25   1   6     5341.33     4572.72  18274.71 o 
  27   1   6     1214.63     4189.14  16769.88 o 
  29   1   6      739.72     9800.29  39173.56 o 
  31   1   6      319.97     4669.45  18649.27 o 
  33   1   6      912.53     4542.02  18154.76 o 
 -36   2   6     2606.38     4680.98  18710.61 o 
 -34   2   6    96256.56    96655.05   4407.82 o 
 -32   2   6     3444.57     4469.86  17895.62 o 
 -30   2   6     4669.37     9849.27   2937.47 o 
 -28   2   6     1729.41     4200.59  16815.67 o 
 -26   2   6   120905.65   129396.27   4628.37 o 
 -24   2   6    34756.68    30222.96   3445.03 o 
 -22   2   6    86049.47    89917.93   4124.93 o 
 -20   2   6    79978.76    83862.10   3966.77 o 
 -18   2   6   147817.89   148260.52   4835.57 o 
 -16   2   6     1454.80     4869.32  19461.09 o 
 -14   2   6    65849.46    70042.78   3707.72 o 
 -12   2   6   738642.44   745397.81  22228.55 o 
 -10   2   6   731250.50   773568.19  21826.87 o 
  -8   2   6   374783.13   400281.22  11938.24 o 
  -6   2   6     1592.15     3867.72  15499.43 o 
  -4   2   6   947677.31   989828.50  30441.21 o 
  -2   2   6  2005792.63  1941639.38  52864.45 o 
   0   2   6   917273.31   940063.06  27042.97 o 
   2   2   6    14543.68    15827.63   3032.50 o 
   4   2   6   212198.81   213977.89   6298.02 o 
   6   2   6  1663679.50  1669100.75  41942.01 o 
   8   2   6   136976.44   134386.94   4479.88 o 
  10   2   6   328413.00   305282.38   8330.46 o 
  12   2   6    38959.43    32892.81   3313.36 o 
  14   2   6   169959.22   168256.89   5220.29 o 
  16   2   6    15869.24     4755.25  18990.54 o 
  18   2   6   300493.94   288308.94   6408.22 o 
  20   2   6    13929.82     4758.80  19020.93 o 
  22   2   6     5959.77     7238.23  28967.20 o 
  24   2   6     1551.94     5481.86  21943.63 o 
  26   2   6    93692.30    91677.86   4488.91 o 
  28   2   6      639.47     5374.31  21512.47 o 
  30   2   6     1472.20     4679.98  18747.48 o 
  32   2   6    82190.64    83473.51   4532.59 o 
 -35   3   6    15617.95     5115.44  20433.22 o 
 -33   3   6      224.18     5074.66  20313.86 o 
 -31   3   6     4341.08    23230.37  22446.54 o 
 -29   3   6    29816.96     5788.15  23152.62 o 
 -27   3   6    63477.14    60837.88   3994.30 o 
 -25   3   6     9717.55     7952.05   3020.43 o 
 -23   3   6     1617.42    10556.63  18777.07 o 
 -21   3   6     6802.10     4319.80  17295.37 o 
 -19   3   6   128572.97   132014.86   4642.83 o 
 -17   3   6    46349.52    49248.54   3494.30 o 
 -15   3   6      270.01     3825.74  15317.22 o 
 -13   3   6     8260.05     3905.20  15605.59 o 
 -11   3   6    95400.10    99637.16   4159.73 o 
  -9   3   6       62.37     3705.88  14824.45 o 
  -7   3   6     8851.49    10729.35   2778.90 o 
  -5   3   6    27133.79    31168.38   2769.38 o 
  -3   3   6    17572.11    21070.26   2648.06 o 
  -1   3   6    36467.33    37977.65   2863.15 o 
   1   3   6    84687.33    80804.20   3636.37 o 
   3   3   6     2631.71     3605.21  14435.13 o 
   5   3   6    17955.26    17508.48   2728.89 o 
   7   3   6   111913.11   107517.44   4102.59 o 
   9   3   6   135732.59   127518.55   4482.30 o 
  11   3   6    17204.64     4614.54  18460.05 o 
  13   3   6    35314.04    12941.12  19529.69 o 
  15   3   6    45470.57    43320.52   3495.99 o 
  17   3   6    86891.55    80307.20   4389.19 o 
  19   3   6    25910.56    25996.36   3493.97 o 
  21   3   6    11701.15     7902.75   3109.92 o 
  23   3   6     2578.94    16411.54  25564.25 o 
  25   3   6    25051.98    32692.54   3522.34 o 
  27   3   6     4985.37     5448.77  21779.85 o 
  29   3   6     2501.12     4658.15  18618.32 o 
 -32   4   6     1157.68     5315.36  21275.73 o 
 -30   4   6     1282.29     4637.16  18565.76 o 
 -28   4   6     3144.96     7003.92  28048.03 o 
 -26   4   6    44538.83    39412.01   4243.55 o 
 -24   4   6    15809.50    19021.81   3666.60 o 
 -22   4   6    31011.35    15430.45  19501.21 o 
 -20   4   6    33802.89    41185.34   3605.62 o 
 -18   4   6    27263.93    29241.61   3472.15 o 
 -16   4   6     1900.36    11468.90  20622.52 o 
 -14   4   6    19684.77    21677.98  21885.40 o 
 -12   4   6   312919.31   335279.75   6741.23 o 
 -10   4   6   119640.27   133780.72   4400.22 o 
  -8   4   6    81430.79    82125.77   3911.25 o 
  -6   4   6     1051.71     4145.39  16581.56 o 
  -4   4   6   350839.13   358940.50   8824.73 o 
  -2   4   6   537375.94   529814.25  11674.97 o 
   0   4   6   188731.52   181206.75   4881.01 o 
   2   4   6    34188.33     4411.99  17634.63 o 
   4   4   6    54092.46    53883.09   3402.26 o 
   6   4   6   521833.09   530086.63  11432.84 o 
   8   4   6    32273.95    32725.45   3112.77 o 
  10   4   6   174747.11   178738.09   5191.50 o 
  12   4   6      695.70     6304.60  25217.47 o 
  14   4   6    60481.75    59771.67   3940.04 o 
  16   4   6     5099.02     7255.25  29054.29 o 
  18   4   6   112678.50   104326.54   4789.05 o 
  20   4   6     7463.62     9814.37   3243.87 o 
  22   4   6     4923.18    11138.20  44584.21 o 
  24   4   6     2901.53     4742.83  18971.31 o 
  26   4   6    22689.73     5350.83  21389.04 o 
 -27   5   6    49747.37    55361.96   4568.13 o 
 -25   5   6     9151.98     5270.16  21082.54 o 
 -23   5   6     2765.70    12098.67  20120.37 o 
 -21   5   6     3778.83     8950.21  35783.72 o 
 -19   5   6   111455.88   117834.85   5105.86 o 
 -17   5   6    27554.26    26817.20  19456.37 o 
 -15   5   6     2142.34     4419.38  17694.66 o 
 -13   5   6     6775.81     6234.67  24907.29 o 
 -11   5   6   101219.47   102906.87   4525.72 o 
  -9   5   6      285.50     4162.46  16619.41 o 
  -7   5   6    10645.43    17080.12  23887.81 o 
  -5   5   6    22811.92     4635.58  18526.15 o 
  -3   5   6    46044.31    46564.63   3678.53 o 
  -1   5   6    39934.20    36372.29   3400.36 o 
   1   5   6    60481.88    64650.00   3703.94 o 
   3   5   6      257.49     6430.13  25721.46 o 
   5   5   6    35361.37    36862.71   3324.94 o 
   7   5   6    95376.21    96618.91   4309.18 o 
   9   5   6   107240.99   103988.16   4544.95 o 
  11   5   6    16686.39    19583.32  18234.26 o 
  13   5   6    34522.21    31866.42   3702.59 o 
  15   5   6    47451.81    51388.41   4138.98 o 
  17   5   6    64519.05    64522.88   4499.52 o 
  19   5   6    21100.29    21776.00   3963.60 o 
  21   5   6    14815.56     5944.02  23760.86 o 
 -18   6   6      206.28    15121.24  28517.96 o 
 -16   6   6     6829.45     4956.11  19793.99 o 
 -14   6   6     4581.66     4998.80  19993.29 o 
 -12   6   6   123291.63   124069.64   5609.14 o 
 -10   6   6     3368.26    15309.16  21360.92 o 
  -8   6   6     1997.33     4942.54  19772.06 o 
  -6   6   6     2762.13     5224.15  20912.75 o 
  -4   6   6   111733.54    96150.96   5089.55 o 
   0   6   6    13557.22    41631.71  22391.76 o 
   2   6   6    30123.91    24492.06  22242.67 o 
   4   6   6     9323.40     5568.89  22291.74 o 
   6   6   6   119462.52   119827.70   5250.81 o 
   8   6   6     1205.68     4779.84  19088.91 o 
  10   6   6    72624.55    69104.08   4551.22 o 
  12   6   6     1230.22     7449.89  29832.84 o 
 -39   1   7     2016.12    10365.43  41435.11 o 
 -37   1   7    47676.12    48326.85   3983.78 o 
 -35   1   7    12568.18    22417.22  21005.45 o 
 -33   1   7     7187.07     8160.07  16077.57 o 
 -31   1   7    25591.64    24891.19   3322.63 o 
 -29   1   7   133756.67   117408.09   4699.41 o 
 -27   1   7     9571.13     4671.00  18699.21 o 
 -25   1   7   104732.93   104298.92   4213.53 o 
 -23   1   7    24420.97    20356.68   2956.49 o 
 -21   1   7   600751.38   596492.88  14450.53 o 
 -19   1   7   214238.58   213322.56   5326.02 o 
 -17   1   7   340418.41   346376.41   8512.47 o 
 -15   1   7    36231.91    37718.89   3026.16 o 
 -13   1   7  1129029.75  1089141.75  33915.41 o 
 -11   1   7   447498.78   452185.03  13331.46 o 
  -9   1   7     9803.00     6754.32  11356.48 o 
  -7   1   7   290428.94   299357.78   9774.17 o 
  -5   1   7   479802.06   489022.66  17404.36 o 
  -3   1   7    46685.85    51306.18   3230.03 o 
  -1   1   7   577230.00   626020.06  20700.09 o 
   1   1   7    10350.17    11224.58  13164.65 o 
   3   1   7    22328.07    24289.02   2945.71 o 
   5   1   7    23636.43    27480.93   2995.17 o 
   7   1   7   660196.81   661534.75  19443.36 o 
   9   1   7    78702.46    83425.79   3855.83 o 
  11   1   7    17322.11    10480.00  16480.26 o 
  13   1   7    52915.68    51428.36   3570.36 o 
  15   1   7   326121.63   308537.56   7898.20 o 
  17   1   7    15101.87     5366.01  21496.40 o 
  19   1   7   202962.56   190140.17   5460.62 o 
  21   1   7   201737.91   183365.30   5476.78 o 
  23   1   7   213652.19   207871.08   5696.20 o 
  25   1   7     6680.75     7723.42  30877.50 o 
  27   1   7   228340.72   232929.33   5885.54 o 
  29   1   7    79739.70    80574.02   4167.13 o 
  31   1   7   107891.22   111766.94   4903.44 o 
  33   1   7    11776.37    17237.85   3231.62 o 
 -36   2   7      109.19     4011.21  16073.38 o 
 -34   2   7      118.03     4543.88  18163.17 o 
 -32   2   7      295.03     4312.75  17235.79 o 
 -30   2   7    43388.70    33880.45   3471.79 o 
 -28   2   7     3685.89     4355.74  17407.75 o 
 -26   2   7      444.08     7351.86  29435.03 o 
 -24   2   7       59.92     5785.20  23140.79 o 
 -22   2   7    14401.42    12029.53   2941.73 o 
 -20   2   7     4167.26     3909.68  15652.05 o 
 -18   2   7     1170.82     5031.94  20111.59 o 
 -16   2   7      103.02     3650.71  14604.74 o 
 -14   2   7     4142.54     9995.98  14477.43 o 
 -12   2   7    35672.21    36307.42   3049.81 o 
 -10   2   7    85541.41    91090.60   3743.03 o 
  -8   2   7    15060.88    16537.32   2580.51 o 
  -6   2   7     5581.51     2488.65   9943.19 o 
  -4   2   7    27925.55    30249.55   2596.54 o 
  -2   2   7   231517.00   221906.48   6523.68 o 
   0   2   7    34389.87    34189.92   2868.20 o 
   2   2   7     6924.09     2477.30   9909.20 o 
   4   2   7      284.97     2772.76  11061.56 o 
   6   2   7   131049.63   134062.89   4330.67 o 
   8   2   7    13925.35    12892.12   2689.74 o 
  10   2   7     2975.59     3670.87  14698.70 o 
  12   2   7    12411.21     3874.08  15495.38 o 
  14   2   7    35791.04    35124.65   3395.78 o 
  16   2   7      336.32     4627.61  18479.99 o 
  18   2   7     1839.35     4364.21  17473.03 o 
  20   2   7     2188.68     4583.96  18335.85 o 
  22   2   7    11419.26    13793.42  17936.50 o 
  24   2   7     9080.63     4475.88  17934.92 o 
  26   2   7      237.04    19649.92  19104.88 o 
  28   2   7       19.39     4755.04  18990.69 o 
  30   2   7     4870.85     4603.09  18382.88 o 
 -35   3   7     8928.49     4929.58  19733.53 o 
 -33   3   7      957.13     4739.87  18946.18 o 
 -31   3   7    17398.23    18919.24  20939.98 o 
 -29   3   7    43413.92    46188.82   3831.46 o 
 -27   3   7     1025.83     4322.30  17273.99 o 
 -25   3   7    70736.94    74949.80   4057.62 o 
 -23   3   7    14176.03    18189.36   3356.45 o 
 -21   3   7   225965.36   219870.05   5785.90 o 
 -19   3   7    69207.76    73269.14   4031.36 o 
 -17   3   7   177671.38   191630.44   5181.57 o 
 -15   3   7    38870.38    40341.95   3237.94 o 
 -13   3   7   459451.19   471653.31  10855.21 o 
 -11   3   7   126521.88   126189.21   4255.18 o 
  -9   3   7     9400.74     5781.38  23097.92 o 
  -7   3   7   200622.44   200476.17   5347.53 o 
  -5   3   7   163359.44   157119.11   4434.14 o 
  -3   3   7     1375.12     3655.55  14595.56 o 
  -1   3   7   228623.27   227067.50   5490.87 o 
   1   3   7    29615.20    12915.49  14146.04 o 
   3   3   7    17497.81    18050.66   2639.43 o 
   5   3   7    16793.53    12106.47  14969.44 o 
   7   3   7   253466.77   255832.94   6060.11 o 
   9   3   7    58761.83    56326.34   3476.96 o 
  11   3   7     5774.88     4668.89  18660.33 o 
  13   3   7    37290.07    42328.08   3260.55 o 
  15   3   7   106447.55   112009.61   4515.25 o 
  17   3   7    33889.13    16125.23  18886.84 o 
  19   3   7    82295.50    83730.22   4270.54 o 
  21   3   7   108736.76   102251.96   4683.19 o 
  23   3   7    80831.31    76127.46   4493.88 o 
  25   3   7      829.43    20166.56  29240.13 o 
  27   3   7   117261.30   130917.36   5183.97 o 
  29   3   7    31205.73     5497.84  21978.97 o 
 -32   4   7      282.30     9081.12  36338.77 o 
 -30   4   7    79822.60    82273.15   4584.91 o 
 -28   4   7     2880.28     5399.18  21597.66 o 
 -26   4   7      924.47      825.65   3333.04 o 
 -24   4   7      150.14     4435.45  17727.53 o 
 -22   4   7    30286.94    29147.80   3647.28 o 
 -20   4   7     7852.74     4415.90  17662.64 o 
 -18   4   7     7495.11     4347.40  17360.11 o 
 -16   4   7      165.94     4308.94  17249.08 o 
 -14   4   7     1521.23      621.15   2457.00 o 
 -12   4   7    44086.10    41805.20   3382.64 o 
 -10   4   7   123679.30   122265.03   4550.92 o 
  -8   4   7    15555.90     4288.97  17127.34 o 
  -6   4   7     1687.00     4056.01  16224.05 o 
  -4   4   7    32881.55    16699.72  17118.45 o 
  -2   4   7   305193.09   292490.88   5986.95 o 
   0   4   7    34734.93    34730.71   2974.96 o 
   2   4   7     4822.68     4218.86  16889.72 o 
   4   4   7      368.47     4481.12  17940.66 o 
   6   4   7   215393.98   210637.27   5444.77 o 
   8   4   7    12663.62    14927.83   2808.42 o 
  10   4   7     8640.85     4366.50  17497.40 o 
  12   4   7    12940.54     5027.92  20128.82 o 
  14   4   7    74582.88    73280.89   4026.36 o 
  16   4   7     1291.71     7266.32  29049.12 o 
  18   4   7     2869.24    27953.82  24469.47 o 
  20   4   7     4656.93     6144.12   3386.45 o 
  22   4   7    19120.34    20510.28  21867.93 o 
  24   4   7    14932.27    17752.22  20621.50 o 
  26   4   7      404.31     8768.19  35089.88 o 
 -25   5   7    36540.57    35570.64   4371.51 o 
 -23   5   7     7984.43     4636.55  18544.29 o 
 -21   5   7    28428.16    53055.65  25273.75 o 
 -19   5   7     2853.25     4817.03  19268.11 o 
 -17   5   7    59687.98    57316.10   4361.41 o 
 -15   5   7    20388.34    17535.78   3690.59 o 
 -13   5   7    95188.72    98108.45   4536.70 o 
 -11   5   7     5115.08     4770.56  19082.24 o 
  -9   5   7     2195.31     4559.22  18236.88 o 
  -7   5   7   108852.56   113396.59   4521.46 o 
  -5   5   7    41927.22    48527.11   3575.53 o 
  -3   5   7     6439.89    16625.45  16366.70 o 
  -1   5   7    55166.44    54089.23   3656.08 o 
   1   5   7    21893.04    22161.37  17828.43 o 
   5   5   7     8219.09     4100.08  16428.86 o 
   7   5   7    37469.05    36478.73   3511.51 o 
   9   5   7    40980.63    43454.68   3701.00 o 
  11   5   7     1947.07     4399.40  17596.63 o 
  13   5   7    12961.12    12992.44  20008.56 o 
  15   5   7     6869.77     5222.48  20890.88 o 
  17   5   7    49615.25    52439.40   4505.41 o 
  19   5   7    18036.24    21418.46   3850.24 o 
 -18   6   7     8680.68    14102.81  23121.00 o 
 -16   6   7      476.56    24219.55  28321.14 o 
 -14   6   7     1167.47     8501.92  33993.43 o 
 -12   6   7    17853.17     5519.93  22093.97 o 
 -10   6   7    66879.88    69625.41   4535.78 o 
  -8   6   7     8049.54     4973.31  19860.89 o 
  -6   6   7      516.63     5906.98  23626.97 o 
  -4   6   7    10992.67     5476.72  21875.49 o 
  -2   6   7   153796.86   150237.83   6024.68 o 
   0   6   7    13715.38    34606.07  23075.79 o 
   2   6   7      689.83     5071.83  20287.33 o 
   4   6   7      167.22     9956.22  19057.31 o 
   6   6   7   124922.74   118733.27   5227.25 o 
   8   6   7     2208.26     9941.22  19883.38 o 
  10   6   7     3671.33    19475.61  23762.83 o 
  12   6   7     5772.55     5929.18  23717.68 o 
 -38   0   8   238996.78   249586.78   6233.92 o 
 -36   0   8     4677.94     4800.95  19204.76 o 
 -34   0   8     2659.43     4260.55  17043.16 o 
 -32   0   8    66250.86    66253.73   3874.49 o 
 -30   0   8   727363.06   700731.63  13913.74 o 
 -28   0   8    62321.06    61890.14   3706.12 o 
 -26   0   8    28011.45    15209.08  19305.62 o 
 -24   0   8    72904.05    72106.29   3737.58 o 
 -22   0   8   656930.63   628359.56  15319.14 o 
 -20   0   8   590577.50   559390.44  14353.87 o 
 -18   0   8    34434.36    33767.61   2791.68 o 
 -16   0   8    18111.17    18284.06   3468.41 o 
 -14   0   8    39139.04    38222.93   2749.45 o 
 -12   0   8   960003.44   930657.13  25318.20 o 
 -10   0   8       56.06     2616.75  10479.38 o 
  -8   0   8   147793.95   152352.59   4865.40 o 
  -6   0   8    77539.27    85810.24   3604.66 o 
  -4   0   8   191277.67   206207.84   6796.04 o 
  -2   0   8    15732.15    15272.01  13319.23 o 
   0   0   8      240.83     4509.67  18053.88 o 
   2   0   8    76660.12    84960.64   3793.65 o 
   4   0   8     1807.53     3635.65  14542.59 o 
   6   0   8   830087.81   842201.75  23432.76 o 
   8   0   8   308835.78   301289.69   8613.42 o 
  10   0   8   142496.61   139687.39   4570.94 o 
  12   0   8    26898.19    26517.19   3182.37 o 
  14   0   8  1134252.13  1060793.75  24773.02 o 
  16   0   8    67391.33    68711.27   4177.33 o 
  18   0   8    13064.92    12882.66   2938.82 o 
  20   0   8    31869.22    24738.29  18118.83 o 
  22   0   8   395479.69   387527.56   7956.79 o 
  24   0   8    49770.42    50673.19   4099.35 o 
  26   0   8     9984.57     4494.00  17989.30 o 
  28   0   8    14315.41    18663.66   3267.90 o 
  30   0   8    14881.53    16473.64   3385.87 o 
  32   0   8   106811.64   102203.66   4819.45 o 
 -39   1   8      515.31     5341.01  21377.36 o 
 -37   1   8     1683.40    15677.00  21062.79 o 
 -35   1   8       73.65     2115.47   2829.82 o 
 -33   1   8      238.54     4245.21  16964.68 o 
 -31   1   8      372.97     4137.74  16537.62 o 
 -29   1   8     7368.40     4543.36  18143.94 o 
 -27   1   8      563.40     5674.90  22714.80 o 
 -25   1   8       25.15      743.84   2976.30 o 
 -23   1   8     3074.18     4048.49  16177.80 o 
 -21   1   8    34413.95    30723.85   2998.91 o 
 -19   1   8      204.03     3523.25  14079.70 o 
 -17   1   8       34.35     4270.89  17096.86 o 
 -15   1   8     3226.74     4262.60  17049.46 o 
 -13   1   8    57099.80    60797.25   3148.58 o 
 -11   1   8     5296.41     2814.95  11286.42 o 
  -9   1   8    10484.24     9960.70   2357.69 o 
  -7   1   8     2928.08     2643.58  10548.65 o 
  -5   1   8    25909.18    28974.68   2596.68 o 
  -3   1   8     4249.06     7411.65  11037.08 o 
  -1   1   8    11817.13    12627.33   2469.14 o 
   1   1   8     6637.30    17839.92  12068.01 o 
   3   1   8     6368.44     2814.08  11240.15 o 
   5   1   8       76.81     2798.43  11178.51 o 
   7   1   8      128.81    17448.84  17491.65 o 
   9   1   8     1010.86     6032.62  24146.66 o 
  11   1   8     1913.71     3675.56  14687.98 o 
  13   1   8     3821.56     3912.53  15663.46 o 
  15   1   8    10445.68     8964.63   2762.74 o 
  17   1   8      273.71     6686.96  26763.04 o 
  19   1   8     3860.23    10998.36  16367.21 o 
  21   1   8       43.78    14693.18  16704.97 o 
  23   1   8    15272.30     4261.24  17014.51 o 
  25   1   8     2073.38    13668.12  17231.40 o 
  27   1   8     4878.44     4421.42  17687.59 o 
  29   1   8       37.72    13394.79  18655.87 o 
  31   1   8     5312.58    15344.66  17390.81 o 
 -36   2   8     2660.40     7959.86  31825.18 o 
 -34   2   8     1342.09     4431.70  17755.35 o 
 -32   2   8    33608.29    32959.49   3379.02 o 
 -30   2   8   512598.78   509599.66   9709.39 o 
 -28   2   8    57878.34    60026.37   3678.11 o 
 -26   2   8    29991.10    29761.50   3187.78 o 
 -24   2   8    44207.61    42324.86   3274.14 o 
 -22   2   8   432102.25   407161.47   8105.63 o 
 -20   2   8   422761.28   415852.88  10072.91 o 
 -18   2   8    36329.30    35067.79   3099.90 o 
 -16   2   8     7911.16    12972.33  14611.47 o 
 -14   2   8    24175.58    21915.82   2879.60 o 
 -12   2   8   602708.06   614760.38  16070.75 o 
 -10   2   8      766.58     3296.91  13214.26 o 
  -8   2   8   135492.81   136863.50   4194.29 o 
  -6   2   8    29396.83    31535.05   2689.79 o 
  -4   2   8    86075.16    81611.27   3543.18 o 
  -2   2   8     3485.55     4451.00   2132.75 o 
   0   2   8     1177.24     2591.13  10392.11 o 
   2   2   8    50934.24    51028.35   3200.34 o 
   4   2   8     2179.74     3435.88  13771.10 o 
   6   2   8   489296.44   496302.53  13205.92 o 
   8   2   8   187998.23   186306.89   4995.29 o 
  10   2   8   101178.22    98194.35   4070.47 o 
  12   2   8     7690.53     5720.26  22879.15 o 
  14   2   8   774848.75   734571.88  17187.13 o 
  16   2   8    40422.72    40377.00   3480.55 o 
  18   2   8     4529.47     4100.87  16388.27 o 
  20   2   8    25121.51    28256.94   3139.98 o 
  22   2   8   274606.00   270387.16   6247.63 o 
  24   2   8    40555.74    28082.40  18627.70 o 
  26   2   8    10759.75    14614.11   3137.44 o 
  28   2   8    11628.84    11118.08  18738.16 o 
  30   2   8    13638.18     4206.81  16852.93 o 
 -35   3   8      465.91     6574.72  26299.83 o 
 -33   3   8     1439.71     4422.19  17659.29 o 
 -31   3   8     1212.58    22646.46  19339.09 o 
 -29   3   8    43604.30    36658.73  19282.00 o 
 -27   3   8     4217.36     9120.56  17717.93 o 
 -25   3   8      350.97     4652.33  18607.44 o 
 -23   3   8    16720.27    12434.88  20205.97 o 
 -21   3   8   171051.02   171501.61   5043.52 o 
 -19   3   8      427.87     4585.76  18355.40 o 
 -17   3   8     2147.50     4413.70  17654.81 o 
 -15   3   8    19064.93    23411.09   2768.80 o 
 -13   3   8   251542.05   263688.88   5660.27 o 
 -11   3   8    14266.65     3568.78  14276.08 o 
  -9   3   8    43813.80    46159.61   3153.65 o 
  -7   3   8     6867.68    10625.20   2397.30 o 
  -5   3   8   109649.84   101817.79   3819.67 o 
  -3   3   8    10870.45    11586.85   2364.18 o 
  -1   3   8    36386.90    36335.85   2904.89 o 
   1   3   8     8627.79    10807.21  17682.54 o 
   3   3   8    27828.03    26745.85   2824.47 o 
   5   3   8       44.02     4418.32  17658.07 o 
   7   3   8     1083.96     3746.84  14972.13 o 
   9   3   8     2233.32     4194.93  16749.28 o 
  11   3   8     8866.41     4599.64  18427.09 o 
  13   3   8     8781.95    11530.89  16882.99 o 
  15   3   8    48339.97    46423.67   3622.60 o 
  17   3   8     1373.62     4141.59  16581.59 o 
  19   3   8    17188.06    26408.02  18453.36 o 
  21   3   8      457.95     3979.84  15904.13 o 
  23   3   8    78845.33    76500.53   4346.13 o 
  25   3   8     9593.68     9237.12   3302.91 o 
  27   3   8    25419.50    39663.43  20422.09 o 
 -32   4   8     2731.86    21188.56  21908.64 o 
 -30   4   8   188045.30   188271.19   6084.70 o 
 -28   4   8    37734.23    43155.77  24271.38 o 
 -26   4   8    25093.50    18762.03  23575.52 o 
 -24   4   8     9442.28     4383.61  17562.97 o 
 -22   4   8   135067.72   135599.20   4894.24 o 
 -20   4   8   182316.73   188561.22   5482.69 o 
 -18   4   8    30999.55    29122.96  19069.56 o 
 -16   4   8     1977.07     4694.29  18762.89 o 
 -14   4   8     4741.43     4104.69  16416.84 o 
 -12   4   8   188524.86   192229.70   5182.20 o 
 -10   4   8      816.85     3878.08  15539.92 o 
  -8   4   8    66177.34    65434.56   3619.86 o 
  -6   4   8     2245.53     7029.59  28103.13 o 
  -4   4   8     2477.39     3917.18  15668.71 o 
  -2   4   8     2615.82     4059.87  16251.85 o 
   0   4   8     3280.37     4145.52  16583.98 o 
   2   4   8    20686.95    19432.02   2818.28 o 
   4   4   8    34934.06    35823.37   3125.25 o 
   6   4   8   103060.72    96612.59   4153.04 o 
   8   4   8    42974.32    40900.18   3374.88 o 
  10   4   8    28784.86    30642.88   3163.92 o 
  12   4   8     4101.64    20984.53  26166.93 o 
  14   4   8   268812.03   289968.28   6518.01 o 
  16   4   8     8153.62     4502.46  18010.79 o 
  18   4   8      798.09    10190.29  40792.55 o 
  20   4   8    10650.33     5185.60  20757.64 o 
  22   4   8   104550.73   110131.38   5128.04 o 
  24   4   8    20095.84     5217.49  20855.68 o 
 -25   5   8      462.36    11762.58  18044.33 o 
 -23   5   8    13523.08    16250.77  20121.77 o 
 -21   5   8   158435.47   153930.23   5552.37 o 
 -19   5   8      737.19     4742.72  19002.26 o 
 -17   5   8     5264.89     4599.33  18366.87 o 
 -15   5   8    18393.26    16981.62   3428.86 o 
 -13   5   8   204582.05   199798.94   5590.47 o 
 -11   5   8     3640.09    16699.03  16496.42 o 
  -9   5   8    32349.37    38005.90   3581.73 o 
  -7   5   8     4609.63    13952.03  25087.39 o 
  -5   5   8    90437.48    97193.63   4315.65 o 
  -3   5   8     4112.26     4244.47  16993.09 o 
  -1   5   8    20462.25    28319.60   3099.79 o 
   1   5   8      499.79     4501.10   2709.03 o 
   3   5   8    22404.28    28052.79   3432.86 o 
   5   5   8       72.59     4493.47  17988.14 o 
   7   5   8     2046.81     5401.99  21592.74 o 
   9   5   8      235.62     4434.50  17738.96 o 
  11   5   8     8065.12    18002.15  18747.01 o 
  13   5   8     1502.02     4796.98  19156.52 o 
  15   5   8    44261.91    39094.25   4032.19 o 
  17   5   8     1444.16     5077.58  20328.39 o 
  19   5   8    15124.40     8825.68  35269.43 o 
 -16   6   8     1349.22     5167.94  20672.70 o 
 -14   6   8      253.87    29443.49  20777.10 o 
 -12   6   8    34554.50    36281.79   4373.34 o 
 -10   6   8      196.40     4761.71  19032.58 o 
  -8   6   8    18616.75    29146.87   4379.26 o 
  -6   6   8        2.34     5009.97  20056.03 o 
  -4   6   8    10050.37    24596.92  20121.99 o 
  -2   6   8     9163.68     5255.90  21055.96 o 
   0   6   8     3849.10     4969.27  19893.27 o 
   2   6   8     5901.09    24251.43  21266.38 o 
   4   6   8    61906.13    58616.02   4242.34 o 
   6   6   8     4736.09    17505.81  19956.22 o 
   8   6   8     2378.92    12234.63  18443.26 o 
  10   6   8     2077.83     6758.42  27032.71 o 
 -39   1   9    49954.61    46732.13   3894.34 o 
 -37   1   9     1421.68    19854.68  17353.94 o 
 -35   1   9    50767.73    51649.07   3796.49 o 
 -33   1   9    11666.77    18119.00  17370.31 o 
 -31   1   9   150819.39   151051.61   4881.95 o 
 -29   1   9     1718.98     6054.52  24202.84 o 
 -27   1   9    40384.31    37687.95   3407.14 o 
 -25   1   9      287.52     4252.83  17040.80 o 
 -23   1   9   187333.39   186042.14   4896.27 o 
 -21   1   9     5774.50     3706.21  14823.91 o 
 -19   1   9   283634.28   276553.22   6583.55 o 
 -17   1   9   101048.80   101297.94   3808.00 o 
 -15   1   9   186359.95   192896.94   4758.94 o 
 -13   1   9   255900.66   259744.48   6623.95 o 
 -11   1   9   112639.09   115182.63   3846.67 o 
  -9   1   9  1314079.13  1279542.13  34214.51 o 
  -7   1   9   500272.59   494938.75  15267.85 o 
  -5   1   9  1665106.63  1563953.50  38107.03 o 
  -3   1   9     2239.27     2589.31  10370.54 o 
  -1   1   9  1052554.13  1056544.63  32732.68 o 
   1   1   9   959579.06  1005425.94  31719.35 o 
   3   1   9  1098079.50  1101401.38  28839.18 o 
   5   1   9   104977.73   111741.74   4049.57 o 
   7   1   9    96439.42   103605.50   3939.71 o 
   9   1   9   421529.09   414149.13  10578.56 o 
  11   1   9   119438.73   117599.20   4204.36 o 
  13   1   9   518488.28   532851.81  13032.67 o 
  15   1   9    10810.79    14875.39  17454.51 o 
  17   1   9    20100.98    23325.35   3072.30 o 
  19   1   9      610.66    16971.43  23804.90 o 
  21   1   9   279882.56   276015.97   6248.92 o 
  23   1   9    19333.76    17561.39  17987.63 o 
  25   1   9    10563.36     8150.88  32616.85 o 
  27   1   9    30746.31    30350.91   3441.68 o 
  31   1   9    18457.90    22086.37   3430.69 o 
 -36   2   9      840.19    18659.84  21361.27 o 
 -34   2   9     8511.32     4156.18  16622.83 o 
 -32   2   9    29666.08    24906.15  18543.31 o 
 -30   2   9     6855.35    11154.68  20921.44 o 
 -28   2   9       32.26     5490.32  21988.88 o 
 -26   2   9      562.96     4475.42  17916.92 o 
 -24   2   9    46165.94    46797.32   3351.30 o 
 -22   2   9    27344.58    15982.66  17889.62 o 
 -20   2   9      559.94    16351.25  15781.48 o 
 -18   2   9     1969.00     2139.31   2273.44 o 
 -16   2   9    42251.21    42631.79   2988.90 o 
 -14   2   9    10002.21     3383.07  13557.95 o 
 -12   2   9     4604.74     3318.07  13258.95 o 
 -10   2   9    44893.27    45506.80   2899.87 o 
  -8   2   9    60889.78    60647.82   3089.44 o 
  -6   2   9        9.03    21245.98  13376.71 o 
  -4   2   9    54893.14    54021.28   3062.50 o 
  -2   2   9    11909.49    12346.71   2292.95 o 
   0   2   9    30401.38    29993.37   2755.40 o 
   2   2   9    27450.02    25246.86   2826.57 o 
   4   2   9    79238.55    81964.24   3660.87 o 
   6   2   9     5242.39     8019.36   2460.03 o 
   8   2   9    40378.94    39944.48   3119.22 o 
  10   2   9    15893.41    14437.20  15365.81 o 
  12   2   9    86890.29    85910.50   3904.16 o 
  14   2   9    21940.85    25984.59   2974.40 o 
  16   2   9    38989.79    38648.09   3352.88 o 
  18   2   9     1015.18     7003.77  28015.09 o 
  20   2   9    21113.57    19902.47  19332.55 o 
  22   2   9     7053.82     4265.54  17076.43 o 
  24   2   9     8957.66    10044.75   3250.58 o 
  26   2   9     1083.64     4661.88  18677.97 o 
  28   2   9     2323.83     4544.94  18163.60 o 
 -35   3   9    28577.44    27171.56   3519.54 o 
 -33   3   9     2666.42     3195.17   3124.78 o 
 -31   3   9    97370.60   108018.57   4450.74 o 
 -29   3   9     1293.26     4244.31  16950.62 o 
 -27   3   9    16628.21    13262.36  16616.95 o 
 -25   3   9      138.45     4024.53  16082.90 o 
 -23   3   9    89241.04    93712.51   4076.78 o 
 -21   3   9      723.49     5609.27  22436.15 o 
 -19   3   9   168685.66   169028.25   4823.44 o 
 -17   3   9   112345.26   119023.01   4245.45 o 
 -15   3   9    40020.20    16211.52  19260.05 o 
 -13   3   9    72292.37    77379.34   3669.09 o 
 -11   3   9    78009.16    77647.98   3635.25 o 
  -9   3   9   676142.94   654408.19  16720.57 o 
  -7   3   9   174309.84   173769.42   4620.00 o 
  -5   3   9   560053.00   563262.38  12564.82 o 
  -3   3   9     4481.31     3773.69  15069.08 o 
  -1   3   9   550226.63   513126.44  13725.34 o 
   1   3   9   527553.44   535487.69  12070.18 o 
   3   3   9   528305.88   513837.53  11460.86 o 
   5   3   9    90385.15    86551.54   3714.90 o 
   7   3   9    53213.72    47759.99   3312.83 o 
   9   3   9   269326.34   259660.16   5985.47 o 
  11   3   9    57619.84    59587.46   3595.58 o 
  13   3   9   271213.59   267733.53   6100.37 o 
  15   3   9     4414.38     4252.10  17009.36 o 
  17   3   9    11022.67    16559.80  17699.49 o 
  19   3   9      352.46     5847.04  23387.23 o 
  21   3   9   141486.48   150837.17   5254.47 o 
  23   3   9     6294.32     5110.20  20440.81 o 
  25   3   9    12049.85    11432.06   3437.13 o 
  27   3   9    18323.20     5063.26  20237.82 o 
 -30   4   9    11129.09    15245.73   3519.86 o 
 -28   4   9      269.26     9569.09  38245.92 o 
 -26   4   9     3812.87    14244.82  19303.51 o 
 -24   4   9    73791.88    72908.06   4170.77 o 
 -22   4   9    46046.47    37187.58  19954.75 o 
 -20   4   9      264.67     4827.35  19322.72 o 
 -18   4   9     3855.73     4133.16  16517.42 o 
 -16   4   9    61806.13    61409.99   3698.36 o 
 -14   4   9    22740.11    23816.64   2970.54 o 
 -12   4   9     8543.99     3986.94  15948.70 o 
 -10   4   9    39764.16    41288.45   3134.01 o 
  -8   4   9    56406.90    54577.97   3520.30 o 
  -6   4   9      324.20     4896.80  19589.08 o 
  -4   4   9    78305.18    80800.19   3600.45 o 
  -2   4   9     7960.23    11276.78  14723.36 o 
   0   4   9    48093.08    44087.21   3247.67 o 
   2   4   9    29842.63    25298.98   3019.40 o 
   4   4   9   132052.08   131109.69   4501.51 o 
   6   4   9     9929.83    10501.67   2702.71 o 
   8   4   9    58338.08    60226.04   3603.97 o 
  10   4   9    20232.23    15510.42  16351.49 o 
  12   4   9   115752.42   123259.64   4579.88 o 
  14   4   9    34483.83    36862.77   3480.92 o 
  16   4   9    50386.52    47141.49   3946.94 o 
  18   4   9     2309.15    20981.15  19638.02 o 
  20   4   9    38325.44    38640.70   3847.32 o 
  22   4   9    13131.43     5052.53  20208.22 o 
  24   4   9    10351.92     5952.30  23822.51 o 
 -25   5   9      159.28    12467.39  19998.99 o 
 -23   5   9    17795.74     5225.94  20890.45 o 
 -21   5   9     1117.91    15190.83  24576.43 o 
 -19   5   9    63340.84    65043.59   4244.42 o 
 -17   5   9    65463.89    69983.58   4293.12 o 
 -15   5   9       26.03    19366.42  21362.03 o 
 -13   5   9     2217.91    10772.61  17161.98 o 
 -11   5   9    39508.93    28473.31  17978.54 o 
  -9   5   9   237958.81   246192.48   5941.06 o 
  -7   5   9    17213.24     4476.33  17904.36 o 
  -5   5   9    81376.14    85886.12   4190.38 o 
  -3   5   9    14338.78    18478.37  16869.61 o 
  -1   5   9   161823.98   159369.34   5204.71 o 
   1   5   9   157368.73   154055.31   5089.05 o 
   3   5   9   127158.93   125262.43   4796.57 o 
   5   5   9    57991.61    61074.57   3906.40 o 
   7   5   9    10338.67    18873.11  19106.18 o 
   9   5   9   112857.27   112485.70   4692.62 o 
  11   5   9    18825.01    14049.33   3542.06 o 
  13   5   9    89848.30    93609.01   4567.43 o 
  15   5   9     1403.87     6011.67  24061.90 o 
  17   5   9     2761.45     4977.77  19928.21 o 
 -16   6   9    31153.76    26926.80   3940.21 o 
 -14   6   9    15707.62    10769.37  20589.29 o 
 -12   6   9     9484.91    29914.44  24380.76 o 
 -10   6   9    11909.08     5002.05  20039.58 o 
  -8   6   9    27563.82    20015.41   3791.66 o 
  -6   6   9       70.03      867.49   3469.03 o 
  -4   6   9    43057.40    37630.91   4024.51 o 
  -2   6   9     2280.50     5173.70  20693.85 o 
   0   6   9    32882.48    42822.09   4199.14 o 
   2   6   9    11996.87    33556.94  19955.89 o 
   4   6   9    71301.03    70794.77   4658.73 o 
   6   6   9     4607.36     4796.18  19213.26 o 
   8   6   9    33173.30    32322.57   4023.07 o 
 -38   0  10    31838.01    36523.27   3832.74 o 
 -36   0  10     7127.76     5185.40  20742.53 o 
 -34   0  10    75266.90    76578.81   4227.93 o 
 -32   0  10      568.99      744.79   2963.96 o 
 -30   0  10     1369.36     4548.71  18178.68 o 
 -28   0  10    39406.85    39784.61   3347.11 o 
 -26   0  10   158738.67   164600.50   4755.06 o 
 -24   0  10    54887.64    53139.82   3350.93 o 
 -22   0  10   197148.89   188349.78   4787.82 o 
 -20   0  10    89144.84    91090.51   3712.32 o 
 -18   0  10   494080.38   476524.75  11499.74 o 
 -16   0  10   505267.41   476025.53  12098.38 o 
 -14   0  10   489371.50   483198.78  12710.04 o 
 -12   0  10    15646.64    14934.07   2327.41 o 
 -10   0  10   538381.56   552401.75  14237.16 o 
  -8   0  10   206962.06   212967.38   6069.41 o 
  -6   0  10    10871.07    17855.82  10838.90 o 
  -4   0  10   257937.72   276499.47   7905.86 o 
  -2   0  10    16676.58    26117.03  11260.98 o 
   0   0  10     6854.48     3241.25  12952.64 o 
   2   0  10   973278.31   918735.25  23813.81 o 
   4   0  10   101022.10   104698.72   4102.66 o 
   6   0  10    53163.81    55179.03   3259.38 o 
   8   0  10     4424.60     3721.40  14887.49 o 
  10   0  10   587300.69   588435.19  15138.54 o 
  12   0  10     1412.61     5095.69  20383.71 o 
  14   0  10      894.18     4295.67  17184.60 o 
  16   0  10   200610.28   196344.27   5490.02 o 
  18   0  10   117934.66   123455.20   4498.81 o 
  20   0  10     2338.26     4841.75  19396.49 o 
  22   0  10    80154.03    79451.54   4076.12 o 
  24   0  10   285558.34   294433.63   6573.02 o 
  26   0  10    55633.04    49153.83   3980.43 o 
  28   0  10     9562.54     6069.29  24277.14 o 
  30   0  10    64846.53    65395.11   4492.74 o 
 -37   1  10      280.53     4521.06  18068.08 o 
 -35   1  10     9847.34     4821.21  19311.46 o 
 -33   1  10     2014.33    11899.78  18319.57 o 
 -31   1  10       88.82     3958.89  15836.53 o 
 -29   1  10     1173.58      625.90   2501.69 o 
 -27   1  10     3985.04     4033.30  16103.70 o 
 -25   1  10       31.50     2161.13   2338.05 o 
 -23   1  10     2632.30     4250.12  17000.49 o 
 -21   1  10      914.33     4455.48  17836.19 o 
 -19   1  10     2450.21     4631.58   2439.93 o 
 -17   1  10     1601.85     3184.70  12753.09 o 
 -15   1  10    24561.33     3561.02  14255.52 o 
 -13   1  10     4549.08     3270.52  13094.43 o 
 -11   1  10     1686.14     6667.19  12132.97 o 
  -9   1  10     2797.74     6683.53   9770.36 o 
  -7   1  10    35557.43    37256.61   2780.66 o 
  -5   1  10    12413.49    12870.48  10160.71 o 
  -3   1  10     4110.11    11874.92   9396.82 o 
  -1   1  10        4.65     2180.15   8708.23 o 
   1   1  10    62374.57    65588.04   3342.22 o 
   3   1  10     5079.38    26428.97  13056.57 o 
   5   1  10     4076.53     3434.10  13722.14 o 
   7   1  10     4465.07     3735.67  14927.44 o 
   9   1  10    23365.18    22907.49   2801.46 o 
  11   1  10     2559.22     3578.56  14341.83 o 
  13   1  10      794.48     4187.23  16735.60 o 
  15   1  10     3627.57     5238.53  20953.17 o 
  17   1  10     2533.81    17467.48  23743.71 o 
  19   1  10      967.62     6793.55  27188.47 o 
  21   1  10      426.61     7588.71  30368.14 o 
  23   1  10      701.65     5956.46  23826.79 o 
  25   1  10     1693.73     4653.36  18643.86 o 
  27   1  10     1003.35     9587.24  17430.92 o 
  29   1  10     1851.32     4222.46  16902.19 o 
 -36   2  10     4522.00     4332.92  17303.15 o 
 -34   2  10    49070.82    47404.02   3780.22 o 
 -32   2  10     1075.06     6193.33  24758.11 o 
 -30   2  10     1161.54     4659.99  18624.73 o 
 -28   2  10    37555.75    35621.91   3206.09 o 
 -26   2  10   101203.11   101125.25   4028.86 o 
 -24   2  10    27273.33    24113.27  16435.20 o 
 -22   2  10   146593.84   146209.86   4434.21 o 
 -20   2  10    71037.95    71171.90   3447.00 o 
 -18   2  10   318174.28   314163.47   7213.49 o 
 -16   2  10   281989.91   293801.03   7636.20 o 
 -14   2  10   292640.44   286254.28   6234.85 o 
 -12   2  10    11122.30     8064.92  14228.01 o 
 -10   2  10   408668.69   401169.72  10876.46 o 
  -8   2  10   148635.61   143849.45   4205.64 o 
  -6   2  10    18339.79     7338.24  13027.46 o 
  -4   2  10   197453.31   200769.80   5511.24 o 
  -2   2  10    25880.43    13409.05  14454.94 o 
   0   2  10     2962.55     3601.44  14378.18 o 
   2   2  10   571680.88   549715.69  13579.50 o 
   4   2  10    55815.26    55041.14   3203.94 o 
   6   2  10    31517.62    28517.91   2935.07 o 
   8   2  10     2174.95     3753.56  15042.79 o 
  10   2  10   384417.09   381400.41   8159.87 o 
  12   2  10     1854.77     4319.51  17249.52 o 
  14   2  10      907.30     3999.84  15986.05 o 
  16   2  10   141110.36   149956.69   4926.99 o 
  18   2  10    80088.27    81665.12   4018.17 o 
  20   2  10     5864.96     4350.15  17401.54 o 
  22   2  10    58235.79    61103.16   4025.38 o 
  24   2  10   199537.95   200571.63   5628.58 o 
  26   2  10    41364.68    50306.03  22620.25 o 
  28   2  10     4919.08    18132.70  19805.00 o 
 -35   3  10    47887.98    45795.66   3899.97 o 
 -33   3  10     7903.19    25685.52  17124.00 o 
 -31   3  10      301.32    18436.20  22184.89 o 
 -29   3  10     3982.03     8779.02  16623.92 o 
 -27   3  10    24994.65    26037.30   3204.59 o 
 -25   3  10      212.46     5956.42  23824.74 o 
 -23   3  10    10347.96     3923.26  15720.64 o 
 -21   3  10     1471.52    20006.01  19494.25 o 
 -19   3  10     9313.10    18583.10  15123.15 o 
 -17   3  10     7262.05    13564.55  18099.38 o 
 -15   3  10    87120.21    91018.76   3682.05 o 
 -13   3  10    20870.64    21141.38   2714.63 o 
 -11   3  10     2754.61     3648.96  14609.14 o 
  -9   3  10    12944.09    14288.99   2498.36 o 
  -7   3  10   176291.31   180055.56   4608.25 o 
  -5   3  10    66561.11    71311.02   3238.51 o 
  -3   3  10     7432.98     3371.45  13486.77 o 
  -1   3  10      300.94     3450.02  13787.70 o 
   1   3  10   235509.81   223158.66   6147.48 o 
   3   3  10    38796.38    34785.23   3016.15 o 
   5   3  10    12655.16    15428.53  17034.46 o 
   7   3  10    22457.53    11530.40  16463.98 o 
   9   3  10   101460.60   106928.38   4096.00 o 
  11   3  10     7661.06     9390.26  15161.79 o 
  13   3  10     1273.65     4425.05  17713.52 o 
  15   3  10    18928.50     4299.50  17197.03 o 
  17   3  10    15722.00    11432.75   3150.97 o 
  19   3  10     4296.92    15658.48  26177.37 o 
  21   3  10     2596.66     5016.77  20035.70 o 
  23   3  10     2755.14     4752.33  18994.12 o 
  25   3  10     9901.86     4663.27  18668.31 o 
 -30   4  10      440.25    14249.98  21554.27 o 
 -28   4  10    26775.75    26023.86  19378.74 o 
 -26   4  10    20432.61     4790.39  19174.86 o 
 -24   4  10     1064.92    12410.45  19961.16 o 
 -22   4  10    60407.08    62459.46   3976.95 o 
 -20   4  10    30588.89    27704.46   3356.13 o 
 -18   4  10    96549.00    97868.55   4180.79 o 
 -16   4  10    50126.53    43772.69   3393.19 o 
 -14   4  10    81471.80    77493.70   3860.26 o 
 -12   4  10    10728.84    11798.45   2874.93 o 
 -10   4  10   185154.19   186871.84   5073.97 o 
  -8   4  10    45642.68    50623.88   3322.70 o 
  -6   4  10    15759.27    12491.95  16737.12 o 
  -4   4  10   102847.51   106063.91   4135.95 o 
  -2   4  10    26412.03    17229.60  15422.62 o 
   0   4  10      743.02    16152.47  21249.05 o 
   2   4  10   152745.06   162093.63   4782.91 o 
   4   4  10    12437.30    11907.17  16689.63 o 
   6   4  10    10482.08    17018.31  16041.30 o 
   8   4  10      208.56    17982.46  22683.30 o 
  10   4  10   104515.68   104024.21   4290.69 o 
  12   4  10    23372.29    13840.04  17443.25 o 
  14   4  10     3457.02     4357.62  17400.99 o 
  16   4  10    52091.68    58879.06   3991.70 o 
  18   4  10    22471.12    15000.35   3580.26 o 
  20   4  10    18667.56    22078.95   3720.89 o 
  22   4  10    18988.92    17184.96  19924.01 o 
 -25   5  10      107.88     4717.95  18887.98 o 
 -23   5  10     6858.90    19261.30  17434.86 o 
 -21   5  10      131.43    46274.95  26475.71 o 
 -19   5  10     7520.71    21182.13  18534.72 o 
 -17   5  10     6880.99     6765.46   3099.25 o 
 -15   5  10    55331.72    59125.19   4012.81 o 
 -13   5  10    22741.60    22679.75   3508.95 o 
 -11   5  10      945.92     4728.46  18885.32 o 
  -9   5  10     8480.45     7116.64  28468.46 o 
  -5   5  10    62599.76    68101.83   3901.90 o 
  -3   5  10      710.25     4311.82  17259.65 o 
  -1   5  10      926.03     3905.67  15620.76 o 
   1   5  10   162678.31   161865.53   5235.98 o 
   3   5  10    43623.46    41378.41   3625.93 o 
   5   5  10     3346.16     5704.56  22803.03 o 
   7   5  10    18893.28    10083.94  18194.67 o 
   9   5  10    87012.80    98500.04   4335.06 o 
  11   5  10     3790.39    16285.21  17915.63 o 
  13   5  10       70.96     6155.21   4185.28 o 
  15   5  10    18545.52    34332.73  21222.61 o 
  17   5  10    20054.82    21738.52   3894.08 o 
 -14   6  10    15768.27    11261.22   3699.83 o 
 -12   6  10    12083.77    17015.33  21081.28 o 
 -10   6  10    54519.18    49631.12   4794.94 o 
  -8   6  10     3039.73     7492.84  29987.53 o 
  -6   6  10     3945.88     4889.37  19573.65 o 
  -4   6  10    43883.11    51556.56   4140.63 o 
  -2   6  10    14047.64    18788.07   3506.65 o 
   0   6  10      756.08     4952.93  19826.00 o 
   2   6  10    21154.55    20232.77   3909.36 o 
   4   6  10      960.26     6644.19  26547.29 o 
   6   6  10     3842.86     5304.10  21246.84 o 
 -37   1  11     1952.71     4273.83  17093.40 o 
 -35   1  11   356462.63   373141.28   7030.46 o 
 -33   1  11     3523.15     4084.61  16308.97 o 
 -31   1  11     5047.33     4623.11  18464.84 o 
 -29   1  11     6134.81    16525.50  15733.09 o 
 -27   1  11   754003.56   748289.31  14535.63 o 
 -25   1  11    28077.82    27426.09   2961.28 o 
 -23   1  11    78911.58    83794.87   3612.04 o 
 -21   1  11     4102.33     3517.76  14083.39 o 
 -19   1  11   316043.72   296193.06   7839.61 o 
 -17   1  11   472233.28   443664.13  10243.23 o 
 -15   1  11   150240.34   140188.91   4130.75 o 
 -13   1  11   105018.68   105669.86   3727.49 o 
 -11   1  11     5410.27     3099.34  12383.07 o 
  -9   1  11   604065.00   573294.44  16240.35 o 
  -7   1  11    45971.18    47312.02   2894.40 o 
  -5   1  11    81362.81    76814.16   3433.95 o 
  -3   1  11     7348.75     7001.90  12288.52 o 
  -1   1  11     9951.35    22160.78  13648.67 o 
   1   1  11   155417.14   160158.50   4545.45 o 
   3   1  11    69463.48    72715.35   3452.66 o 
   5   1  11    84735.88    79690.37   3778.27 o 
   7   1  11    98381.76   100402.98   3978.96 o 
   9   1  11   397879.06   391779.44   9394.83 o 
  11   1  11   190501.17   198457.22   5159.29 o 
  13   1  11   115813.66   120176.47   4367.73 o 
  15   1  11    19988.91    15445.13  25587.75 o 
  17   1  11   465341.31   465986.75   9357.33 o 
  19   1  11    12674.25    20766.12  18105.18 o 
  21   1  11     3387.97     4845.61  19352.94 o 
  23   1  11     7632.75    12446.60  17123.11 o 
  25   1  11   129174.53   144251.75   5183.93 o 
  27   1  11    48080.19    51673.23   4024.72 o 
  29   1  11    32405.03    16908.57  20483.44 o 
 -36   2  11     1517.96     4457.39  17843.83 o 
 -34   2  11    15376.81    37638.66  19081.43 o 
 -32   2  11      150.33     4264.23  17083.56 o 
 -30   2  11      476.01     3998.86  15983.09 o 
 -28   2  11     1740.54      682.98   2730.00 o 
 -26   2  11    81665.75    73785.63   3730.70 o 
 -24   2  11     1787.86     8805.46  15157.72 o 
 -22   2  11      647.35     3675.47  14674.28 o 
 -20   2  11     1931.90     9931.75  16235.52 o 
 -18   2  11   149753.16   147818.88   4324.51 o 
 -16   2  11    15254.79     3579.28  14303.81 o 
 -14   2  11    10338.65    17335.72  14684.28 o 
 -12   2  11     1773.66     3354.03  13402.80 o 
 -10   2  11   112257.20   111835.77   3734.18 o 
  -8   2  11     6732.98     3772.91  15091.65 o 
  -6   2  11    16263.23    17124.76   2374.90 o 
  -4   2  11     5611.48    10761.07  14856.40 o 
  -2   2  11    21449.46    20851.71   2496.91 o 
   0   2  11     4725.41     3383.70  13533.84 o 
   2   2  11      174.01     4390.75  17536.36 o 
   4   2  11       35.26     3378.66  13512.74 o 
   6   2  11     1301.39     4250.05  17012.55 o 
   8   2  11      525.99     6355.96  25424.80 o 
  10   2  11    18690.60    17698.15   2862.00 o 
  12   2  11      509.98     9708.96  15288.73 o 
  14   2  11     8218.08     8332.48   2710.27 o 
  16   2  11      188.90     4096.82  16372.08 o 
  18   2  11    43830.89    33338.67  18367.20 o 
  20   2  11     9913.19     7138.64  28585.02 o 
  22   2  11    11441.71    15499.93  18317.75 o 
  24   2  11     3096.25     5028.21  20112.85 o 
  26   2  11    23731.11    20397.02  20916.50 o 
 -35   3  11   184202.31   171077.69   5452.29 o 
 -33   3  11      743.13     8842.42  35383.93 o 
 -31   3  11     6467.67    13499.43  18999.66 o 
 -29   3  11     1572.82     5392.44  21557.41 o 
 -27   3  11   413096.66   404676.16   7071.17 o 
 -25   3  11    19753.20    12879.48  16246.59 o 
 -23   3  11    65065.29    64984.05   3602.29 o 
 -21   3  11     2131.42     3685.05  14741.14 o 
 -19   3  11   161231.81   160119.58   4648.14 o 
 -17   3  11   267198.75   266119.03   5611.00 o 
 -15   3  11    90585.20    85307.86   3645.93 o 
 -13   3  11    40171.01    38916.63   3066.58 o 
 -11   3  11     3152.58     4359.55  17451.53 o 
  -9   3  11   226856.22   226178.75   5074.15 o 
  -7   3  11    16079.65    15406.61   2597.42 o 
  -5   3  11    39978.04    37390.18   2903.92 o 
  -3   3  11     4294.10     3809.81  15252.54 o 
  -1   3  11      623.24     3677.37  14682.85 o 
   1   3  11    26282.24    25458.52   2730.08 o 
   3   3  11    14191.44    14854.20   2600.17 o 
   5   3  11    33332.30    30082.86   2927.30 o 
   7   3  11    89031.71    88793.13   3859.08 o 
   9   3  11   178598.41   175397.28   4965.88 o 
  11   3  11    83387.78    81014.02   3934.67 o 
  13   3  11    23510.45    13540.57  17512.06 o 
  15   3  11    15346.19     4643.68  18559.49 o 
  17   3  11   264071.59   270522.06   6306.19 o 
  19   3  11     8653.62     4558.60  18221.08 o 
  21   3  11     6443.21     4989.40  19988.98 o 
  23   3  11     5616.66     4713.48  18839.64 o 
  25   3  11    84083.80    88969.22   4713.56 o 
 -30   4  11      777.04     4736.06  18945.19 o 
 -28   4  11     1142.75    17873.25  16953.43 o 
 -26   4  11   134784.34   139055.92   4884.12 o 
 -24   4  11     3076.89     5728.32  22899.02 o 
 -22   4  11      694.98     4042.63  16157.20 o 
 -20   4  11     1958.45     7091.36  28366.37 o 
 -18   4  11   225555.48   207602.27   5470.25 o 
 -16   4  11    13200.57     4868.09  19457.15 o 
 -14   4  11    10940.75    11525.39  16543.67 o 
 -12   4  11      833.07     3695.45  14810.33 o 
 -10   4  11   162319.92   161790.25   4802.41 o 
  -8   4  11    11360.72    12007.85   2681.84 o 
  -6   4  11    21159.12    18836.23   2887.71 o 
  -4   4  11     5680.31     8504.37   2663.56 o 
  -2   4  11    39231.41    37860.44   3259.56 o 
   0   4  11     4354.80     5901.58  23607.27 o 
   2   4  11      329.18     3898.03  15576.90 o 
   4   4  11      650.06     6011.63  24058.88 o 
   6   4  11     3074.64     4090.31  16374.58 o 
   8   4  11      364.52     5946.92  23775.33 o 
  10   4  11    33779.46    39488.98   3308.67 o 
  12   4  11     1806.27     5171.78  20687.12 o 
  14   4  11    11322.49    15039.46   3005.23 o 
  16   4  11      778.72     3597.47   3083.81 o 
  18   4  11    72561.05    71716.39   4319.97 o 
  20   4  11    15294.87     4897.57  19558.89 o 
 -25   5  11    12220.53     5380.67  21507.47 o 
 -23   5  11    47624.41    47684.08   3943.78 o 
 -21   5  11      599.06     7278.62  29101.17 o 
 -19   5  11    48665.21    47817.76   3810.65 o 
 -17   5  11    84728.84    82337.01   4292.08 o 
 -15   5  11    42326.97    37908.33  23839.03 o 
 -13   5  11     9594.02     4278.97  17100.65 o 
 -11   5  11      883.31    12065.13  17405.22 o 
  -9   5  11    30717.13    27323.53   3572.09 o 
  -7   5  11      443.97     4347.95  17375.64 o 
  -5   5  11    22555.65    22518.03   3472.80 o 
  -3   5  11     3082.95    11309.22  17444.67 o 
  -1   5  11    17430.59    22792.54  19587.30 o 
   1   5  11      544.90     4274.72  17099.81 o 
   3   5  11      316.74     8645.48  34567.65 o 
   5   5  11     3602.37     4451.79  17778.64 o 
   7   5  11    64438.44    67675.57   3873.24 o 
   9   5  11    35403.09    33602.89   3555.08 o 
  11   5  11    15742.74     5696.76  22772.77 o 
  13   5  11     1383.41     4691.38  18779.80 o 
  15   5  11    10446.29     5114.21  20454.94 o 
 -14   6  11     4990.37    25540.08  21892.99 o 
 -12   6  11       13.14     4798.80  19211.37 o 
 -10   6  11    84282.25    85149.41   4867.83 o 
  -8   6  11     2966.37     4744.73  18965.61 o 
  -6   6  11    10099.76     4883.03  19515.95 o 
  -4   6  11      830.34     4662.82  18637.01 o 
  -2   6  11    25264.79    50569.85  22968.13 o 
   0   6  11      953.37     4687.56  18763.54 o 
   2   6  11      287.72      827.55   3326.35 o 
   4   6  11      265.68     6091.50  24367.88 o 
 -38   0  12    83137.98    99088.21   4795.42 o 
 -36   0  12    59124.73    61208.43   4289.83 o 
 -34   0  12    11920.62    13069.34  19536.47 o 
 -32   0  12     1344.87     6179.09  24718.25 o 
 -30   0  12     4100.26     4101.78  16422.33 o 
 -28   0  12   195280.69   208060.61   5309.58 o 
 -26   0  12   106038.00   106125.63   4048.38 o 
 -24   0  12   158369.31   160390.66   4729.48 o 
 -22   0  12      369.10     3876.16  15478.95 o 
 -20   0  12   126550.16   121644.65   3987.72 o 
 -18   0  12   192091.77   175083.75   4794.95 o 
 -16   0  12   231895.83   225644.83   6272.63 o 
 -14   0  12   416076.16   402486.81  10632.36 o 
 -12   0  12     5995.11    17982.56  15578.61 o 
 -10   0  12   812682.31   814538.88  21067.67 o 
  -8   0  12    36522.76    37384.84   3019.42 o 
  -6   0  12  1394595.63  1332322.63  35558.04 o 
  -4   0  12    27067.85    27384.87   3020.77 o 
  -2   0  12  1428519.00  1415727.25  36713.90 o 
   0   0  12    20048.10    17973.29   2788.11 o 
   2   0  12   756359.81   748469.38  20823.64 o 
   4   0  12   210831.19   208334.02   5059.59 o 
   6   0  12   819045.50   829007.25  20616.14 o 
   8   0  12   180877.47   184203.34   4963.75 o 
  10   0  12     1897.29     4229.16  16916.62 o 
  12   0  12   106948.59   110404.82   5211.28 o 
  14   0  12    90757.21    91692.48   4344.90 o 
  16   0  12   338294.66   350849.66   6973.21 o 
  18   0  12   100457.83    97820.09   4419.22 o 
  20   0  12      180.17     4158.65  16648.87 o 
  22   0  12     9815.52     4337.02  17346.16 o 
  24   0  12    94821.43    98898.22   4574.45 o 
  26   0  12    49544.71    46604.43  19318.82 o 
  28   0  12    10134.59    16792.36  19816.55 o 
 -37   1  12     4874.33     7023.07  28091.32 o 
 -35   1  12      933.53     4741.78  18939.52 o 
 -33   1  12        7.81     4073.03  16262.65 o 
 -31   1  12      677.39    14484.02  19847.88 o 
 -29   1  12     8101.54     4297.00  17203.21 o 
 -27   1  12     8575.69     4045.90  16181.70 o 
 -25   1  12       29.75     5187.84  20776.10 o 
 -23   1  12       65.40     6732.59  26941.79 o 
 -21   1  12     4989.43     5290.01   2361.05 o 
 -19   1  12     7693.45     3383.82  13548.61 o 
 -17   1  12      296.05     3244.56  12979.17 o 
 -15   1  12     2661.03     4076.07   2179.30 o 
 -13   1  12     1472.52     3020.14  12066.28 o 
 -11   1  12     1271.39     3643.18  14573.66 o 
  -9   1  12     9147.14     3139.50  12534.23 o 
  -7   1  12      438.59     3030.55  12134.55 o 
  -5   1  12      732.13     3363.49  13428.27 o 
  -3   1  12     1241.52     3184.69  12725.45 o 
  -1   1  12    34195.52    36091.90   2681.26 o 
   1   1  12     1946.77     3259.88  13052.82 o 
   3   1  12    10805.67     3314.61  13231.82 o 
   5   1  12      193.32     3336.82  13333.95 o 
   7   1  12    26107.92    13392.88  14420.61 o 
   9   1  12    11818.89     3869.24  15462.68 o 
  11   1  12     8531.00    13573.42  17378.70 o 
  13   1  12      624.30    17243.49  18850.08 o 
  15   1  12     6394.46     3960.18  15824.56 o 
  17   1  12     4806.59     8641.23   2842.36 o 
  19   1  12     3235.55     6047.01   2763.34 o 
  21   1  12      513.39     4452.59  17810.36 o 
  23   1  12     1387.19    15827.25  19278.26 o 
  25   1  12      132.27     7906.38  31637.88 o 
  27   1  12        7.17     4559.10  18251.61 o 
 -36   2  12    49269.77    47805.66   3721.14 o 
 -34   2  12    11128.82    20557.92  20796.70 o 
 -32   2  12     2601.48    14151.41  19809.30 o 
 -30   2  12     2772.18     5171.84  20674.98 o 
 -28   2  12   141593.75   130426.36   4445.94 o 
 -26   2  12    62376.70    66333.78   3449.87 o 
 -24   2  12   115131.82   107426.51   4059.20 o 
 -22   2  12      207.76     4546.74  18163.20 o 
 -20   2  12    73267.20    73130.48   3368.87 o 
 -18   2  12   118492.38   114499.33   3930.61 o 
 -16   2  12   197175.59   188316.92   4749.47 o 
 -14   2  12   268836.47   266109.50   6361.21 o 
 -12   2  12      816.71     3449.09  13809.69 o 
 -10   2  12   503215.06   495472.59  12212.09 o 
  -8   2  12    32330.63    34132.71   2744.78 o 
  -6   2  12   927949.44   904819.25  22289.51 o 
  -4   2  12    13189.55     3720.99  14859.21 o 
  -2   2  12   946104.63   897576.56  22615.46 o 
   0   2  12    15588.42    16510.48   2489.94 o 
   2   2  12   441571.44   430208.56  10194.72 o 
   4   2  12   150332.41   146229.88   4332.57 o 
   6   2  12   579003.50   548214.38  11504.84 o 
   8   2  12   135898.16   134848.45   4303.28 o 
  10   2  12     2190.31     5901.42   2439.90 o 
  12   2  12    91153.27    93855.14   4120.95 o 
  14   2  12    75880.16    78468.95   3897.12 o 
  16   2  12   241034.16   245476.42   5902.88 o 
  18   2  12    73011.92    74581.76   4270.85 o 
  20   2  12      179.36     4182.43  16729.72 o 
  22   2  12     6835.56    19049.22  18604.03 o 
  24   2  12    59910.18    61142.07   4113.77 o 
  26   2  12    32881.19    31197.81   3776.62 o 
 -33   3  12       33.71     4470.64  17869.23 o 
 -31   3  12     3744.27     4903.63  19627.85 o 
 -29   3  12    38499.48    37685.81   3555.23 o 
 -27   3  12    38853.25    40632.73   3319.29 o 
 -25   3  12       99.78     3668.78  14674.17 o 
 -23   3  12      817.55     3741.10  14963.46 o 
 -21   3  12    22547.63    24200.76   2812.56 o 
 -19   3  12    35643.59    34587.66   2992.93 o 
 -17   3  12      409.61     9826.89  14503.96 o 
 -15   3  12    12947.77     3806.44  15249.54 o 
 -13   3  12    10348.01     4040.34  16174.69 o 
 -11   3  12     7565.04    11104.58   2503.83 o 
  -9   3  12    44610.22    41089.49   3111.53 o 
  -7   3  12     4561.68    12479.63  16146.76 o 
  -5   3  12     9544.01    12713.65  15565.75 o 
  -3   3  12     3345.31     7792.61  15105.80 o 
  -1   3  12   142996.73   151510.14   4375.24 o 
   1   3  12     4620.42     4242.63  16983.85 o 
   3   3  12    49408.02    50522.45   3199.24 o 
   5   3  12     1739.39     4532.57  18130.29 o 
   7   3  12   122414.95   121858.52   4272.26 o 
   9   3  12    45408.47    45899.02   3510.12 o 
  11   3  12    51871.97    50851.48   3485.60 o 
  13   3  12     1670.37     3913.31  15638.04 o 
  15   3  12    36199.19    36066.09   3637.06 o 
  17   3  12    23016.09    23538.00   3313.91 o 
  19   3  12    17551.49    23388.90  20381.56 o 
  21   3  12     2651.19     4949.23  19795.98 o 
  23   3  12     6077.59     4746.79  18956.72 o 
 -30   4  12      596.50     5378.11  21513.40 o 
 -28   4  12    59876.75    53234.95  22225.81 o 
 -26   4  12    14553.24    18207.93   3354.47 o 
 -24   4  12    47950.88    47531.52   3518.49 o 
 -22   4  12       34.03    10638.21  15210.63 o 
 -20   4  12    12170.74     8291.85  16106.13 o 
 -18   4  12    22549.82    18229.00   2980.92 o 
 -16   4  12   121939.58   123193.55   4330.67 o 
 -14   4  12    97501.48    97190.88   3999.94 o 
 -12   4  12     4533.25     4309.18  17211.99 o 
 -10   4  12   116204.51   119554.77   4348.75 o 
  -8   4  12    35034.45    37562.88   3157.52 o 
  -6   4  12   312011.00   309180.66   6282.48 o 
  -4   4  12     1745.19     4464.08  17871.54 o 
  -2   4  12   310659.78   299975.88   6076.91 o 
   0   4  12    13193.11    17342.36   2750.38 o 
   2   4  12   109966.87   116060.32   4330.21 o 
   4   4  12    70746.56    64880.82   4080.46 o 
   6   4  12   236740.91   228359.78   5574.06 o 
   8   4  12    60927.24    57203.41   3692.42 o 
  10   4  12     2801.88     3970.44  15881.74 o 
  12   4  12    50643.62    47306.98   3899.34 o 
  14   4  12    40122.14    25235.30  20815.94 o 
  16   4  12    92549.89    91533.79   4566.60 o 
  18   4  12    27084.78    13649.88  20196.03 o 
  20   4  12     2523.51    10157.17  40642.96 o 
 -23   5  12      800.48     6379.75  25531.35 o 
 -21   5  12    18649.68    17324.82   3505.87 o 
 -19   5  12    32813.62    34016.64  19164.04 o 
 -17   5  12     3521.04     4676.28  18676.57 o 
 -15   5  12    11770.30    16922.17   3376.25 o 
 -13   5  12    13547.86    18024.20  19197.21 o 
 -11   5  12     9808.69     4328.44  17314.72 o 
  -9   5  12    43826.87    43664.07   3586.89 o 
  -7   5  12     7300.69     6025.41  24117.79 o 
  -5   5  12    17929.32    19005.11   3301.35 o 
  -3   5  12     1307.53    16440.77  16985.82 o 
  -1   5  12   112336.51   115805.36   4610.73 o 
   1   5  12     1118.87     4613.37  18453.50 o 
   3   5  12    48557.86    46142.43   3789.76 o 
   5   5  12     2303.25     6537.76  26135.82 o 
   7   5  12   101513.72   100432.02   4455.67 o 
   9   5  12    26902.45    29158.06   3482.41 o 
  11   5  12    59864.77    48164.51   4266.02 o 
  13   5  12      260.78     4899.64  19567.17 o 
 -10   6  12     5655.15     5237.61  20937.13 o 
  -8   6  12    34941.26    33448.87   4154.47 o 
  -6   6  12    67492.73    69413.73   4571.87 o 
  -4   6  12       48.60     5053.72  20198.72 o 
  -2   6  12    56849.10    58575.67   4512.34 o 
   0   6  12    13134.76    15658.90  30716.55 o 
 -37   1  13    21176.98    26487.35   3627.74 o 
 -35   1  13    40096.09    40869.14   3619.96 o 
 -33   1  13     6455.44    25025.03  18206.33 o 
 -31   1  13    74528.20    79311.15   3996.64 o 
 -29   1  13    13887.65    23657.49  16260.66 o 
 -27   1  13    12755.23    17570.56  15359.61 o 
 -25   1  13   167256.67   154708.98   4511.09 o 
 -23   1  13    66686.73    67054.14   3378.94 o 
 -21   1  13   141573.59   128371.04   4089.04 o 
 -19   1  13   269929.59   254768.05   5707.63 o 
 -17   1  13   165121.81   166170.02   4414.61 o 
 -15   1  13   128010.19   125755.16   3995.83 o 
 -13   1  13   321149.31   311558.22   7497.18 o 
 -11   1  13   116201.27   110235.02   3864.02 o 
  -9   1  13    26332.09    26304.49   2680.79 o 
  -7   1  13   200973.55   204464.86   5241.07 o 
  -5   1  13   131792.31   128970.59   4004.59 o 
  -3   1  13   115908.20   116308.41   3887.08 o 
  -1   1  13   372787.97   352442.13   8591.27 o 
   1   1  13    17496.58    17886.04   2664.16 o 
   3   1  13    19363.74    16381.14   2563.36 o 
   5   1  13   514072.56   496193.59  11392.41 o 
   7   1  13   139751.70   142222.13   4402.11 o 
   9   1  13    28232.08    26437.25   2913.79 o 
  11   1  13    58474.20    60447.32   3548.05 o 
  13   1  13   181429.27   184493.75   5171.02 o 
  15   1  13      217.13     7302.38  29210.45 o 
  17   1  13      966.22     4210.06  16839.28 o 
  19   1  13   249819.63   257188.78   6120.16 o 
  21   1  13    12644.87    14063.62   3398.18 o 
  23   1  13     1037.83     4620.03  18493.43 o 
  25   1  13    22562.41    13553.13  18565.26 o 
 -36   2  13      528.21     6546.19  26186.66 o 
 -34   2  13     2586.20    16532.30  18850.44 o 
 -32   2  13     9636.78    13468.53  18140.38 o 
 -30   2  13     1315.26    17104.72  26278.22 o 
 -28   2  13      459.97     3810.52  15254.46 o 
 -26   2  13      952.83     8638.89  13949.50 o 
 -24   2  13     5914.34     3687.13  14760.89 o 
 -22   2  13      295.63     4881.57  19537.71 o 
 -20   2  13    17487.93    10892.93  14060.25 o 
 -18   2  13     4508.72     3666.16  14691.28 o 
 -16   2  13      399.02     4679.93  18732.07 o 
 -14   2  13     3253.29     3754.57  15007.82 o 
 -12   2  13    64791.90    65056.25   3192.64 o 
 -10   2  13    55040.39    56692.24   3060.82 o 
  -8   2  13     1633.05     3228.46  12925.24 o 
  -6   2  13      945.42     3253.15  12985.97 o 
  -4   2  13    67136.47    61420.71   3196.68 o 
  -2   2  13    90695.43    86461.50   3556.04 o 
   0   2  13     6576.77     3339.06  13356.23 o 
   2   2  13    18637.75     3609.90  14413.90 o 
   4   2  13    32482.84    29381.75   2992.04 o 
   6   2  13    19780.38    17811.61   2661.27 o 
   8   2  13       28.54     5340.98  21378.21 o 
  10   2  13    20073.87    19762.76   2771.60 o 
  12   2  13     7638.99     3996.39  15984.60 o 
  14   2  13      985.20     4029.33  16131.58 o 
  16   2  13     5922.85     7692.90   2881.39 o 
  18   2  13     2314.47     4292.88  17198.15 o 
  20   2  13     5301.55    31865.19  17887.43 o 
  22   2  13      584.24     4352.71  17382.32 o 
  24   2  13     9846.02     4529.14  18101.32 o 
 -33   3  13     4716.45     4384.30  17539.09 o 
 -31   3  13    25764.38    22879.91   3363.43 o 
 -29   3  13      536.89     6513.85  26067.77 o 
 -27   3  13     3228.99    11489.96  15125.58 o 
 -25   3  13    76028.05    70437.14   3765.39 o 
 -23   3  13    27232.44    21905.81  17083.53 o 
 -21   3  13    29241.63    12498.61  15699.63 o 
 -19   3  13   141956.38   142094.53   4407.40 o 
 -17   3  13    57126.55    55736.07   3404.08 o 
 -15   3  13   101002.25    97046.55   3889.10 o 
 -13   3  13   120094.65   124471.66   4175.13 o 
 -11   3  13    73643.33    69390.98   3454.55 o 
  -9   3  13    29006.40    32744.38   2908.07 o 
  -7   3  13   121396.58   125192.27   4219.29 o 
  -5   3  13    62241.70    63916.20   3420.73 o 
  -3   3  13    47365.35    47047.92   3126.82 o 
  -1   3  13   206751.77   208119.52   5004.68 o 
   1   3  13     9191.90    16575.83  16822.22 o 
   3   3  13     3623.99     5262.30  21036.82 o 
   5   3  13   233371.92   226136.81   5305.26 o 
   7   3  13    54818.74    54822.76   3383.94 o 
   9   3  13    25928.62    24079.01   3038.18 o 
  11   3  13    20983.21    21278.15   2964.71 o 
  13   3  13    76035.13    81726.57   3931.09 o 
  15   3  13     3536.45    16148.22  17438.10 o 
  17   3  13     3943.73     4640.16  18575.85 o 
  19   3  13   116764.80   123198.83   4930.70 o 
  21   3  13     8553.55    20713.31  19479.49 o 
 -30   4  13     3097.77     7488.08  29964.69 o 
 -28   4  13     1655.08     4217.69  16870.77 o 
 -26   4  13     2930.96     4141.65  16541.88 o 
 -24   4  13    10561.47     5803.95   3224.00 o 
 -22   4  13      694.44     6198.06  24805.56 o 
 -20   4  13    30241.94    28930.49  17593.89 o 
 -18   4  13     8298.72     9401.63  15262.55 o 
 -16   4  13     1894.18     3795.37  15183.39 o 
 -14   4  13     5142.32     4380.55  17536.47 o 
 -12   4  13   101915.92   101895.70   4111.56 o 
 -10   4  13    74389.27    83947.02   3745.54 o 
  -8   4  13     3808.00     3824.01  15324.56 o 
  -6   4  13      189.89     3856.17  15426.58 o 
  -4   4  13   108670.95   111757.72   4265.37 o 
  -2   4  13   116218.54   114560.63   4296.23 o 
   0   4  13     7613.64    12432.41  15203.52 o 
   2   4  13    24570.47    10319.85  16124.89 o 
   4   4  13    60739.36    61185.65   3704.82 o 
   6   4  13    29024.20    20850.90  16360.62 o 
   8   4  13       42.42     3999.79  16027.71 o 
  10   4  13    30120.45    12720.05  18786.05 o 
  12   4  13    17565.64    29354.12  17929.85 o 
  14   4  13      870.75    12271.54  20010.57 o 
  16   4  13     9077.36    13161.13  19017.29 o 
  18   4  13     4250.63     4797.11  19201.77 o 
 -23   5  13     4889.85     6472.29   3045.90 o 
 -21   5  13     2243.59     4286.21  17132.46 o 
 -19   5  13    38700.98    37352.13   3715.04 o 
 -17   5  13     8740.74     4514.82  18085.93 o 
 -15   5  13    50038.07    54164.76   3747.91 o 
 -13   5  13    14043.66     5059.27  20207.61 o 
 -11   5  13    25178.86    30858.08   3313.97 o 
  -9   5  13    20701.23    18553.71  19793.41 o 
  -7   5  13    65935.57    71291.78   4141.78 o 
  -5   5  13    13764.70    16449.77   3212.70 o 
  -3   5  13     9575.79    18302.12  18988.96 o 
  -1   5  13    62661.91    57110.62   4039.76 o 
   1   5  13     4871.25     7371.25   3078.25 o 
   3   5  13       14.15     4482.05  17929.15 o 
   5   5  13    51303.29    60190.75   3948.76 o 
   7   5  13     3402.38     4338.58  17341.95 o 
   9   5  13    18494.03    21471.88  18180.08 o 
  11   5  13     1278.79     3406.29   3144.71 o 
 -38   0  14    20152.85     5498.14  21993.53 o 
 -36   0  14     2025.95     4764.66  19043.42 o 
 -34   0  14    27185.91    39109.96  20162.03 o 
 -32   0  14   470576.97   511160.56   9814.21 o 
 -30   0  14    43956.55    43135.85   3587.91 o 
 -28   0  14    26750.51    25573.91   3427.36 o 
 -26   0  14    15846.56    14200.52  16031.00 o 
 -24   0  14   569575.06   582594.13  12053.33 o 
 -22   0  14    37734.76    21887.35  15443.34 o 
 -20   0  14   249287.59   239235.52   5346.26 o 
 -18   0  14     2997.02     2552.18   2204.98 o 
 -16   0  14    86497.47    83696.13   3494.76 o 
 -14   0  14   463369.56   455146.91  10481.54 o 
 -12   0  14   418835.22   407331.13   9687.64 o 
 -10   0  14     9567.92     8687.79   2344.14 o 
  -8   0  14      750.71     3118.07  12486.55 o 
  -6   0  14   239864.55   232572.34   5348.28 o 
  -4   0  14   197247.13   189408.30   4674.14 o 
  -2   0  14     2895.69     5502.01  21993.78 o 
   0   0  14     1902.83     6051.72  24181.21 o 
   2   0  14    64907.25    60583.79   3284.19 o 
   4   0  14    68014.59    72791.22   3425.17 o 
   6   0  14   128613.41   126788.19   4362.21 o 
   8   0  14    77306.22    75108.29   3667.23 o 
  10   0  14   218830.52   233787.30   5511.07 o 
  12   0  14   243857.39   249246.89   5843.38 o 
  14   0  14   133667.03   139285.38   5298.79 o 
  16   0  14    12368.97    17359.20  20360.70 o 
  18   0  14    27658.96     4999.26  19968.48 o 
  20   0  14   210675.13   221893.56   5974.70 o 
  22   0  14     2077.24    17296.05  18596.37 o 
  24   0  14    25241.50    21996.77  18723.75 o 
  26   0  14     4663.92    13243.24  25493.38 o 
 -37   1  14      246.11    10504.12  42030.74 o 
 -35   1  14       94.36     5004.26  20044.64 o 
 -33   1  14      129.54     4425.94  17688.52 o 
 -31   1  14     9551.06     4123.91  16509.90 o 
 -29   1  14     2071.00     6233.36  24932.50 o 
 -27   1  14       18.05     3864.72  15482.67 o 
 -25   1  14      170.67     3498.52  13995.97 o 
 -23   1  14    21082.21    19668.82  14795.38 o 
 -21   1  14     4491.44     3577.69  14297.43 o 
 -19   1  14     1076.68     3542.32  14169.29 o 
 -17   1  14      114.44    15727.15  21433.40 o 
 -15   1  14    18464.76    19840.18   2455.76 o 
 -13   1  14     4313.63     3154.40  12630.91 o 
 -11   1  14     2916.42     3074.42  12286.28 o 
  -9   1  14     6022.06     3217.28  12881.50 o 
  -7   1  14     9819.81     8969.41   2242.35 o 
  -5   1  14     1769.14     4005.62  16009.16 o 
  -3   1  14       39.16     3411.00  13658.28 o 
  -1   1  14     3319.81     3234.26  12938.92 o 
   1   1  14      192.47     3182.72  12707.11 o 
   3   1  14      416.07     3528.97  14130.15 o 
   5   1  14     3053.69    11146.67  14320.97 o 
   7   1  14      376.04     4606.68  18438.14 o 
   9   1  14      315.54     4002.66  16010.65 o 
  11   1  14      106.81     4912.00  19660.36 o 
  13   1  14    10812.86    12940.98  17542.58 o 
  15   1  14     2979.24     3868.67  15474.68 o 
  17   1  14     2997.71     5464.84   2767.14 o 
  19   1  14     2050.28     7104.67  28416.80 o 
  21   1  14     4178.16     4537.43  18165.90 o 
  23   1  14     1633.52     4377.50  17509.03 o 
  25   1  14     3503.67     7702.14  30780.04 o 
 -36   2  14     1964.70     4309.97  17213.25 o 
 -34   2  14    26742.24    24007.59   3477.64 o 
 -32   2  14   324272.13   319575.25   6216.52 o 
 -30   2  14    30007.56    29323.20   3040.13 o 
 -28   2  14    28249.82    32947.26   2989.67 o 
 -26   2  14     9677.70    11098.96   2624.67 o 
 -24   2  14   404396.13   367097.72   6868.43 o 
 -22   2  14    28025.63    35450.93  15497.89 o 
 -20   2  14   209768.88   197902.63   4885.92 o 
 -18   2  14     2025.39     3901.93  15581.08 o 
 -16   2  14    71310.91    69150.14   3297.40 o 
 -14   2  14   292393.13   278798.47   5779.68 o 
 -12   2  14   288485.94   277757.44   5598.37 o 
 -10   2  14    10031.87    10167.99   2351.73 o 
  -8   2  14     5119.68     3552.06  14183.51 o 
  -6   2  14   136036.25   140300.44   4237.06 o 
  -4   2  14    94754.18    89708.36   3625.60 o 
  -2   2  14     4856.90     8933.38  13918.03 o 
   0   2  14     1279.91     1188.07   2176.39 o 
   2   2  14    54007.18    50095.03   3252.85 o 
   4   2  14    38021.21    36666.02   2908.46 o 
   6   2  14    71690.50    70631.80   3597.24 o 
   8   2  14    43558.62    41986.96   3098.94 o 
  10   2  14   167091.22   160431.89   4765.46 o 
  12   2  14   164847.91   152831.94   4799.29 o 
  14   2  14   100298.55   102862.37   4264.70 o 
  16   2  14     6008.98     4377.73  17527.09 o 
  18   2  14    19979.53     5632.39  22500.06 o 
  20   2  14   163665.00   153605.30   5389.76 o 
  22   2  14     2231.09     3838.18   2882.20 o 
  24   2  14    22910.38     5344.17  21390.00 o 
 -33   3  14     1381.09     4289.02  17182.71 o 
 -31   3  14    48669.91    48670.88   3762.07 o 
 -29   3  14     9046.83     4600.46  18400.89 o 
 -27   3  14      172.75     5601.62  22382.71 o 
 -25   3  14      579.41     4269.01  17050.36 o 
 -23   3  14   116210.27   110354.55   4068.26 o 
 -21   3  14    20232.97    16408.49  14812.93 o 
 -19   3  14     4754.19     3749.85  15011.78 o 
 -17   3  14     1875.10     3387.30  13560.62 o 
 -15   3  14   101191.84   102532.42   3857.54 o 
 -13   3  14    20543.21    21136.77   2674.56 o 
 -11   3  14    15674.93    22241.92  16507.81 o 
  -9   3  14    23734.52    25607.10   2771.76 o 
  -7   3  14    41486.45    40890.00   3057.97 o 
  -5   3  14     4482.63     4120.85  16470.09 o 
  -3   3  14      175.93     3609.81  14426.87 o 
  -1   3  14    10849.20     3615.09  14461.33 o 
   1   3  14     1399.60     3484.31  13911.55 o 
   3   3  14     1416.91     3634.60  14563.13 o 
   5   3  14    16357.31     3740.91  14963.64 o 
   7   3  14     2484.18     4354.73  17432.22 o 
   9   3  14     2077.98     4154.94  16632.14 o 
  11   3  14     1118.07     6397.85  25618.04 o 
  13   3  14    47002.20    58059.85   3413.83 o 
  15   3  14    14848.35     4761.56  19060.50 o 
  17   3  14    13679.07    26749.87  18650.13 o 
  19   3  14    11823.71     6792.43   3252.57 o 
  21   3  14    23303.21    30505.79   3854.25 o 
 -28   4  14    26481.01    41620.01  18632.57 o 
 -26   4  14     2719.48    17246.70  18481.39 o 
 -24   4  14   158375.91   154613.08   5006.36 o 
 -22   4  14    10572.47    29081.63  19081.43 o 
 -20   4  14   117161.66   110905.24   4361.42 o 
 -18   4  14      648.14     6844.88  27391.89 o 
 -16   4  14    32780.72    33113.73   3235.34 o 
 -14   4  14    84985.40    80420.91   4000.10 o 
 -12   4  14    99787.96    98819.87   4091.34 o 
 -10   4  14     8412.46     9364.58   2725.47 o 
  -8   4  14    13026.17     9276.64  17144.33 o 
  -6   4  14    23527.09    24946.79   3074.22 o 
  -4   4  14     6269.38     5626.78  22481.44 o 
  -2   4  14    10779.84    17035.39  17237.07 o 
   0   4  14     8350.59     3952.64  15798.18 o 
   2   4  14    38762.84    32741.36   3236.55 o 
   4   4  14     2014.08     4160.64  16668.26 o 
   6   4  14    11059.97     4098.30  16404.61 o 
   8   4  14     4912.19     3949.60  15813.63 o 
  10   4  14    78182.24    74981.63   4234.67 o 
  12   4  14    53357.14    53446.12   3992.64 o 
  14   4  14    43980.08    48661.80   3950.31 o 
  16   4  14      773.74    29928.77  22567.38 o 
 -21   5  14    14219.49    24984.15  16584.75 o 
 -19   5  14     2824.96    10424.51  17236.25 o 
 -17   5  14     4327.25     4464.19  17870.06 o 
 -15   5  14   106728.38   106019.07   4539.67 o 
 -13   5  14    14374.27     4906.11  19651.10 o 
 -11   5  14    12843.53    13098.93   3189.83 o 
  -9   5  14    14563.09    17357.46  18611.34 o 
  -7   5  14    37679.02     5856.16  23411.30 o 
  -5   5  14     1795.61     6735.58  26957.53 o 
  -3   5  14      545.66     4822.61  19276.17 o 
  -1   5  14     4801.80     6250.66  25001.70 o 
   1   5  14     3030.97     6575.86  26317.71 o 
   3   5  14      805.96      890.33   3575.59 o 
   5   5  14    15207.73    38919.98  19655.02 o 
   7   5  14     3076.43     6437.93  25765.03 o 
   9   5  14     2250.51     4718.06  18871.29 o 
 -37   1  15    13562.01    17254.36  30932.64 o 
 -35   1  15    51545.36    48105.13   4036.28 o 
 -33   1  15    72640.28    71228.19   4081.09 o 
 -31   1  15    98632.13   105016.27   4188.12 o 
 -29   1  15     1943.56    17306.52  14793.39 o 
 -27   1  15     2116.81     3895.26  15569.63 o 
 -25   1  15   103872.82   101170.44   3955.57 o 
 -23   1  15   284904.50   282452.16   5647.55 o 
 -21   1  15   107932.07   105063.23   3842.82 o 
 -19   1  15     2869.79     6675.79   2719.59 o 
 -17   1  15      995.98     3670.73  14694.34 o 
 -15   1  15   428441.34   421021.09   9574.41 o 
 -13   1  15   124703.02   122623.41   3978.93 o 
 -11   1  15   270804.59   256216.61   5396.28 o 
  -9   1  15   116539.40   113489.45   3895.75 o 
  -7   1  15   585782.25   554471.25  13781.68 o 
  -5   1  15     3747.54     4786.72   2191.69 o 
  -3   1  15   606492.88   563381.63  13679.13 o 
  -1   1  15    35176.98    32795.44   2838.04 o 
   1   1  15   882305.69   847166.50  19635.39 o 
   3   1  15    11604.94    13905.13  14965.90 o 
   5   1  15    68215.26    64717.75   3524.81 o 
   7   1  15    34422.00    26414.20   3001.53 o 
   9   1  15   410543.25   405432.31   8489.55 o 
  11   1  15   114149.02   111031.80   4179.11 o 
  13   1  15   103795.17   107326.53   4199.30 o 
  15   1  15    33733.75    37493.52   3384.80 o 
  17   1  15    56304.89    55630.43   4039.55 o 
  19   1  15    85395.00    92647.84   4296.91 o 
  21   1  15   145834.89   143252.09   5474.33 o 
  23   1  15      249.03     5099.39  20410.88 o 
 -34   2  15    17819.54     4794.96  19177.93 o 
 -32   2  15    13750.41    13582.33   2951.07 o 
 -30   2  15     1275.45    10839.07  15538.06 o 
 -28   2  15      334.09     3681.15  14738.89 o 
 -26   2  15     4209.43     5767.41   2482.76 o 
 -24   2  15    21966.51    20813.17   2813.46 o 
 -22   2  15       95.82     4949.09  19808.74 o 
 -20   2  15    10577.81     8603.85   2414.48 o 
 -18   2  15      852.91     3232.21  12905.07 o 
 -16   2  15    12538.66     9273.92  14707.17 o 
 -14   2  15    16301.03     4168.18  16686.97 o 
 -12   2  15     4535.92     5663.81  22642.89 o 
 -10   2  15      588.66     6545.26  26156.30 o 
  -8   2  15      902.79     6528.17  26099.35 o 
  -6   2  15    42414.76    18357.37  17462.68 o 
  -4   2  15      766.87     5401.92  21607.68 o 
  -2   2  15    17650.46    15000.49   2569.85 o 
   0   2  15     2006.70     3800.15  15202.50 o 
   2   2  15    69967.24    69794.80   3379.15 o 
   4   2  15     6095.23     3711.89  14860.88 o 
   6   2  15    37924.42    34818.31   3030.16 o 
   8   2  15     7947.84     3970.72  15868.60 o 
  10   2  15    23235.45     4147.50  16604.26 o 
  12   2  15    10078.37     4049.75  16171.43 o 
  14   2  15    20980.18    13779.65  17334.22 o 
  16   2  15     6108.47     4118.98  16489.24 o 
  18   2  15     2546.36     4332.83  17347.51 o 
  20   2  15     2395.83     5969.88  23881.43 o 
  22   2  15     1091.46     4410.76  17627.82 o 
 -33   3  15    44232.35    44797.49   3660.96 o 
 -31   3  15    53294.52    51144.74   3696.57 o 
 -29   3  15     1020.19     4661.88  18673.20 o 
 -27   3  15      616.56     4242.38  16981.88 o 
 -25   3  15    52388.76    46671.24   3394.98 o 
 -23   3  15   125600.97   115040.59   4218.18 o 
 -21   3  15    77605.07    74312.98   3761.73 o 
 -19   3  15      761.45    14238.63  20335.88 o 
 -17   3  15      676.12     3563.22  14265.25 o 
 -15   3  15   147828.02   143952.47   4504.92 o 
 -13   3  15   124480.62   131847.08   4292.16 o 
 -11   3  15   138868.41   140262.78   4482.71 o 
  -9   3  15    74769.95    75606.67   3582.00 o 
  -7   3  15   279231.88   295144.19   6123.89 o 
  -5   3  15    23042.60    22200.26   2775.51 o 
  -3   3  15   293195.75   287956.06   6168.80 o 
  -1   3  15    14019.48    13639.87   2605.82 o 
   1   3  15   479637.94   459226.59   9020.09 o 
   3   3  15     6236.78     7457.05  29813.92 o 
   5   3  15    35678.70    35281.54   3060.43 o 
   7   3  15    29212.82    21079.49  18366.64 o 
   9   3  15   245192.08   255553.80   5661.02 o 
  11   3  15    58855.33    54329.01   3673.21 o 
  13   3  15    44459.46    51771.50   3637.33 o 
  15   3  15    15401.23     4873.83  19521.95 o 
  17   3  15    30084.97    22721.10  19012.12 o 
  19   3  15    46811.21    54106.30   4033.18 o 
 -28   4  15       51.86     8142.27  32596.66 o 
 -26   4  15     8760.10     3977.34  15896.03 o 
 -24   4  15    40175.76    27068.75  18894.36 o 
 -22   4  15      240.22    25846.05  17666.67 o 
 -20   4  15    11057.10     4062.13  16247.57 o 
 -18   4  15     1542.81    18695.20  14948.36 o 
 -16   4  15    24176.79    31906.54  16512.73 o 
 -14   4  15    22282.04    22837.67   3060.82 o 
 -12   4  15     6666.37    10132.98  16139.33 o 
 -10   4  15     1293.36     3990.34  15975.64 o 
  -8   4  15     3069.16     4623.95  18507.22 o 
  -6   4  15    80797.32    77194.99   3886.60 o 
  -4   4  15     1685.28     3200.85   3361.61 o 
  -2   4  15    25770.92    21530.41   3070.47 o 
   0   4  15     4386.93    12482.29  14456.13 o 
   2   4  15   102209.30   105074.20   4175.08 o 
   4   4  15    14968.99     4254.50  17043.70 o 
   6   4  15    64581.84    67224.32   3782.86 o 
   8   4  15    12344.07     4438.91  17768.96 o 
  10   4  15    37369.26    36911.30   3543.73 o 
  12   4  15    15324.61    18643.75  19749.22 o 
  14   4  15    33169.03    43464.20   3830.88 o 
 -21   5  15    45150.86    39825.56  20455.70 o 
 -19   5  15       66.13    16281.68  16922.79 o 
 -17   5  15     4472.54     4263.48  17053.91 o 
 -15   5  15    13782.71    11845.15  18894.58 o 
 -13   5  15    93286.95    93115.27   4579.92 o 
 -11   5  15    35179.26    32910.88  21309.38 o 
  -9   5  15    34919.58    45041.38   3704.44 o 
  -7   5  15    63227.86    65052.22   4288.14 o 
  -5   5  15    33251.28    30910.09   3846.16 o 
  -3   5  15    77840.22    84606.41   4497.31 o 
  -1   5  15     2944.16     4560.20  18211.29 o 
   1   5  15   159561.88   165991.92   5398.84 o 
   3   5  15     3808.67     6815.62  27251.07 o 
   5   5  15     9092.72     7735.90   3385.65 o 
   7   5  15    16230.52     4694.97  18780.84 o 
 -36   0  16    39214.60    46763.32  20170.03 o 
 -34   0  16    45065.05    53945.31   4075.04 o 
 -32   0  16    10275.46    11665.91  18695.13 o 
 -30   0  16    39596.44    35837.73   3560.08 o 
 -28   0  16    22030.90    21748.28   3010.39 o 
 -26   0  16    21202.10    22236.35   2851.50 o 
 -24   0  16    29087.54    32246.33   3148.70 o 
 -22   0  16   197310.64   209705.95   4964.98 o 
 -20   0  16    10538.79     6775.43   2437.33 o 
 -18   0  16    75405.29    78891.48   3496.55 o 
 -16   0  16   232214.00   241823.36   5538.57 o 
 -14   0  16    70892.18    77058.66   3474.62 o 
 -12   0  16    53503.75    51264.98   3096.79 o 
 -10   0  16   234742.59   233286.41   4990.96 o 
  -8   0  16    39958.37    25155.90  17209.38 o 
  -6   0  16   156717.83   154931.20   4232.71 o 
  -4   0  16   105987.76   102701.37   3734.84 o 
  -2   0  16    88132.05    84275.80   3465.14 o 
   0   0  16   153889.88   138552.83   4359.90 o 
   2   0  16   562813.56   541198.31  12180.69 o 
   4   0  16     7252.85     4267.52  17071.04 o 
   6   0  16    19789.92    17466.90   2828.69 o 
   8   0  16   205139.23   208147.23   5575.02 o 
  10   0  16   151836.38   152763.42   4969.30 o 
  12   0  16    12009.14     3935.70  15744.71 o 
  14   0  16   131408.06   139542.33   5015.06 o 
  16   0  16    20079.68    18772.51  19366.20 o 
  18   0  16     1659.83    18399.39  22445.87 o 
  20   0  16     4500.68    15371.19  19013.51 o 
  22   0  16   161905.23   182711.02   5792.32 o 
 -35   1  16     2556.09     4647.69  18603.11 o 
 -33   1  16       75.60    24900.51  19853.44 o 
 -31   1  16     1866.97     4321.39   2692.90 o 
 -29   1  16      467.50     3660.23  14628.57 o 
 -27   1  16      219.51     3865.68  15438.95 o 
 -25   1  16     2853.20     3564.27  14271.35 o 
 -23   1  16       27.06     3493.75  13975.02 o 
 -21   1  16      644.75     3351.10  13391.09 o 
 -19   1  16      206.46     4412.62  17624.82 o 
 -17   1  16    11319.61     4118.40  16448.87 o 
 -15   1  16     9124.44     9290.64  16968.79 o 
 -13   1  16     2988.28     8775.20  14546.38 o 
 -11   1  16     2469.22     3539.54  14146.76 o 
  -9   1  16    13944.07    19209.73  14529.79 o 
  -7   1  16    14854.44    14239.82   2328.11 o 
  -5   1  16     4058.44     4497.55  17990.19 o 
  -3   1  16     8334.93     3909.92  15614.94 o 
  -1   1  16     3630.14     3598.58  14406.69 o 
   1   1  16     9051.99     3689.24  14781.68 o 
   3   1  16      319.89     3824.79  15309.62 o 
   5   1  16     4564.54     3789.82  15146.90 o 
   7   1  16      847.95     3348.26  13392.08 o 
   9   1  16      860.47     3603.18  14400.36 o 
  11   1  16      694.08     4069.26  16277.06 o 
  13   1  16     1816.98     3849.59  15412.62 o 
  15   1  16     1749.04     4108.31  16447.52 o 
  17   1  16       70.42     4265.18  17074.99 o 
  19   1  16     2844.95     8605.77   4198.72 o 
  21   1  16       12.60     4637.10  18561.70 o 
 -34   2  16    24778.03    26114.43   3373.84 o 
 -32   2  16    12126.62     3761.54  15048.05 o 
 -30   2  16    27352.95    20621.65   3122.79 o 
 -28   2  16    14707.12    10261.37  15214.15 o 
 -26   2  16     9096.39     4388.35  17552.47 o 
 -24   2  16    16681.86    10135.18  15087.18 o 
 -22   2  16   145060.64   142462.02   4396.82 o 
 -20   2  16     7620.15     3580.67  14334.08 o 
 -18   2  16    45326.67    44942.54   3193.19 o 
 -16   2  16   152475.11   145091.94   4496.06 o 
 -14   2  16    53206.67    53443.32   3179.34 o 
 -12   2  16    51184.27    50442.08   3175.48 o 
 -10   2  16   160457.80   158685.59   4594.24 o 
  -8   2  16    30549.57    29711.26   2889.10 o 
  -6   2  16   109510.82   111792.49   3904.09 o 
  -4   2  16    96106.97    90661.24   3816.64 o 
  -2   2  16    70467.77    65311.98   3389.62 o 
   0   2  16   107677.77   103265.24   3673.28 o 
   2   2  16   355745.56   340583.59   7162.60 o 
   4   2  16     2903.95     3356.91   2545.51 o 
   6   2  16    14323.73    15804.24   2717.13 o 
   8   2  16   150126.23   156414.05   4552.46 o 
  10   2  16    87200.49    87387.48   4024.05 o 
  12   2  16    15775.26    13900.57   3153.82 o 
  14   2  16    76798.14    74293.56   4067.13 o 
  16   2  16    17227.43    15256.38   3272.76 o 
  18   2  16      244.47    19736.48  17129.24 o 
  20   2  16     4898.42     4328.18  17297.50 o 
 -31   3  16     8056.96     4149.48  16572.26 o 
 -29   3  16     3191.52     7142.80  28558.84 o 
 -27   3  16     1453.03    30533.98  15718.82 o 
 -25   3  16    12783.46     4058.41  16220.30 o 
 -23   3  16      465.36     3731.57  14925.34 o 
 -21   3  16     3849.50     3663.24  14639.63 o 
 -19   3  16      852.98     6741.22  26978.19 o 
 -17   3  16    47569.04    47074.05   3233.13 o 
 -15   3  16    44906.52    42570.26   3211.16 o 
 -13   3  16    11290.72     8195.76  15374.55 o 
 -11   3  16     7998.61     3596.85  14389.32 o 
  -9   3  16    58396.74    57436.02   3534.48 o 
  -7   3  16    85637.77    80955.37   3728.09 o 
  -5   3  16    15260.83    21083.70  17883.23 o 
  -3   3  16    34138.46    29147.12   3035.66 o 
  -1   3  16    19106.58    22489.94  15190.56 o 
   1   3  16    50154.54    51734.20   3254.21 o 
   3   3  16      703.29     3558.47  14209.14 o 
   5   3  16    26059.72    22760.86  16233.56 o 
   7   3  16     4661.05     3853.52  15399.82 o 
   9   3  16     5902.23     8345.44  16532.98 o 
  11   3  16     5665.69    22050.22  18713.20 o 
  13   3  16     7599.81     4586.12  18371.11 o 
  15   3  16     8358.29     4464.38  17884.17 o 
  17   3  16      328.94    19824.96  18025.29 o 
 -26   4  16      778.54     3891.39  15576.96 o 
 -24   4  16     1729.47     7655.39  15209.01 o 
 -22   4  16    55317.96    55148.85   3763.33 o 
 -18   4  16     7640.84     5871.31   2720.67 o 
 -16   4  16    50806.58    49582.61   3641.41 o 
 -14   4  16    20011.01    16034.29  17877.19 o 
 -12   4  16    42408.58    21901.78  18098.90 o 
 -10   4  16    56882.27    63230.55   3743.58 o 
  -8   4  16    17698.46     4406.88  17601.82 o 
  -6   4  16    39308.91    42905.71   3469.69 o 
  -4   4  16    61305.85    64291.41   3737.11 o 
  -2   4  16    31657.87    34742.13   3248.60 o 
   0   4  16    36077.05    38534.02   3246.85 o 
   2   4  16    97360.79    98967.91   4254.72 o 
   4   4  16        2.33      654.42   2644.33 o 
   6   4  16     3674.58     4561.19  18259.97 o 
   8   4  16    62663.51    59168.29   3915.93 o 
  10   4  16    12867.88     4632.98  18545.26 o 
  12   4  16    21979.21    11992.67  18963.73 o 
 -19   5  16      965.67     4725.60  18915.73 o 
 -17   5  16    33212.79    27887.55  19677.71 o 
 -15   5  16    44465.51    48692.16   3905.57 o 
 -13   5  16     7712.01    29688.43  25151.79 o 
 -11   5  16     3742.39     9888.11  18688.01 o 
  -9   5  16    39339.78    24522.86  19359.45 o 
  -7   5  16    93174.32    92860.46   4628.46 o 
  -5   5  16     8057.10     4740.24  18961.91 o 
  -3   5  16    23462.89     4666.81  18654.89 o 
  -1   5  16    17510.12    14103.23   3380.25 o 
   1   5  16    53315.91    58126.64   3936.40 o 
   3   5  16       19.25     7028.41  28113.64 o 
   5   5  16    25424.38    19760.73  20455.29 o 
 -35   1  17    61537.24    58550.23   4225.13 o 
 -33   1  17     6396.97     4234.08  16937.28 o 
 -31   1  17    66146.13    66155.36   3923.74 o 
 -29   1  17   241002.23   247307.06   5575.18 o 
 -27   1  17    52990.69    51909.11   3398.87 o 
 -25   1  17   110378.54   122338.76   4089.96 o 
 -23   1  17    11206.99    10582.63  14947.35 o 
 -21   1  17   259729.67   260959.02   5529.78 o 
 -19   1  17    18320.99    15070.67  14575.93 o 
 -17   1  17   406841.66   420079.41   8686.65 o 
 -15   1  17     9512.39     3527.51  14123.37 o 
 -13   1  17    16842.17    16661.38   2743.91 o 
 -11   1  17   216010.59   210431.75   4826.08 o 
  -9   1  17   368742.47   355284.44   7727.59 o 
  -7   1  17     1929.94     5864.31  23459.13 o 
  -5   1  17    23251.01    22786.02   2714.68 o 
  -3   1  17    12910.53    12730.35   2407.93 o 
  -1   1  17    56074.97    52560.12   3111.93 o 
   1   1  17    14576.21    11350.09   2495.50 o 
   3   1  17     3962.03     8644.01  13289.92 o 
   5   1  17   149588.33   147422.80   4427.99 o 
   7   1  17    11932.20     3962.35  15837.99 o 
   9   1  17    75489.70    76572.20   3867.41 o 
  11   1  17    13628.87    15254.04   2840.75 o 
  13   1  17   167930.14   169178.34   5231.43 o 
  15   1  17    52089.46    52209.03   3844.18 o 
  17   1  17    51549.08    12868.51  21743.51 o 
  19   1  17     5264.65     4277.78  17096.87 o 
  21   1  17     5320.03     7666.14  30649.35 o 
 -34   2  17     4622.19     4328.17  17323.13 o 
 -32   2  17      318.29     4639.01  18545.59 o 
 -30   2  17     2130.67    15622.86  16483.72 o 
 -28   2  17    36674.82    35291.79   3099.34 o 
 -26   2  17    25526.34    22752.78  15445.40 o 
 -24   2  17      277.96     7463.13  13692.56 o 
 -22   2  17     9925.89     8169.89  15506.43 o 
 -20   2  17    43029.73    44880.88   3128.28 o 
 -18   2  17    25375.19    25976.20   2838.35 o 
 -16   2  17    10543.68     3591.27  14351.77 o 
 -14   2  17    20198.33    22359.19   2667.88 o 
 -12   2  17    15528.80    17381.10   2596.37 o 
 -10   2  17     4835.21     3676.63  14706.50 o 
  -8   2  17     1006.21    10984.60  14240.60 o 
  -6   2  17     9127.46    14265.01  14241.22 o 
  -4   2  17     1368.36     3977.04  15909.10 o 
  -2   2  17      369.61     3533.72  14136.79 o 
   0   2  17     6419.37     3495.00  13967.64 o 
   2   2  17      115.13     3184.62  12737.53 o 
   4   2  17     3098.25     8846.50  13561.78 o 
   6   2  17     1258.29     6405.48  25644.73 o 
   8   2  17    15173.35    18109.41   2723.79 o 
  10   2  17    10136.83     6215.88  24877.79 o 
  12   2  17     2191.95    13873.59  14723.98 o 
  14   2  17     9767.56    47145.65  24806.19 o 
  16   2  17     5956.11    21215.03  17109.38 o 
  18   2  17     8663.79    10272.00   3858.42 o 
 -31   3  17    37780.53    35996.24   3461.84 o 
 -29   3  17   137732.59   130544.89   4721.11 o 
 -27   3  17    33043.09    29396.04   3465.52 o 
 -25   3  17    64109.36    58615.94   3746.61 o 
 -23   3  17     4413.82    12986.42  15586.18 o 
 -21   3  17   156766.03   152930.45   4599.83 o 
 -19   3  17     6490.83     7231.57  28928.20 o 
 -17   3  17   224841.58   231932.50   5425.12 o 
 -15   3  17     3050.09     3676.52  14705.14 o 
 -13   3  17     7688.71     5823.80  23283.77 o 
 -11   3  17    98540.92   103111.47   4066.63 o 
  -9   3  17   159831.73   159555.55   4631.17 o 
  -7   3  17      655.42     4167.24  16644.22 o 
  -5   3  17    23498.24    25314.13   2905.82 o 
  -3   3  17     3962.00     3657.54  14640.63 o 
  -1   3  17     9600.44    18140.57  14102.25 o 
   1   3  17     3910.12     3882.03  15527.16 o 
   3   3  17     1818.64     7796.20  13276.18 o 
   5   3  17    88921.91    84849.48   3918.30 o 
   7   3  17     1400.06    10743.97  14418.51 o 
   9   3  17    40829.50    38462.45   3314.56 o 
  11   3  17     3052.90     4234.88  16951.89 o 
  13   3  17    83515.30    75825.20   4289.05 o 
  15   3  17    32573.79    30160.62  18971.59 o 
 -26   4  17    42728.01    33481.05   3344.01 o 
 -24   4  17      569.34     3818.14  15286.81 o 
 -22   4  17    17767.60    21967.42  16383.75 o 
 -20   4  17    73661.82    80906.00   4134.40 o 
 -18   4  17    40250.82    44836.80   3393.50 o 
 -16   4  17     9848.75    12266.12  18246.02 o 
 -14   4  17    28939.06    32086.91  18676.29 o 
 -12   4  17    29514.07     4298.02  17218.73 o 
 -10   4  17     8879.28     4055.38  16248.14 o 
  -8   4  17      876.78     5902.25  23621.37 o 
  -6   4  17    11614.33    15313.51  18110.41 o 
  -4   4  17     4072.75     4790.46  19161.85 o 
  -2   4  17      983.62     7840.82  31388.97 o 
   0   4  17     9255.59    13995.51  16693.40 o 
   2   4  17      592.74     2527.35   2617.72 o 
   4   4  17     3535.45     6976.37  27918.79 o 
   6   4  17     2488.41     4439.37  17758.42 o 
   8   4  17    24954.81    29381.88  19477.24 o 
  10   4  17    16243.82    15886.81   3102.40 o 
 -15   5  17      385.15     5209.74  20851.32 o 
 -13   5  17     1391.23     4505.90  18023.58 o 
 -11   5  17    17675.66    16863.18  18357.79 o 
  -9   5  17    28432.18     4548.11  18190.54 o 
  -7   5  17     3545.76     4566.88  18238.98 o 
  -5   5  17    24983.14    25672.09   3593.64 o 
  -3   5  17       91.68     7061.71  28262.05 o 
  -1   5  17     1178.76     7836.08  31345.25 o 
   1   5  17     1554.08    15057.73  25277.58 o 
 -34   0  18     6070.62     4713.50  18839.72 o 
 -32   0  18    19087.42    23618.46   3426.94 o 
 -30   0  18    43849.70    46098.88   3732.45 o 
 -28   0  18   246424.31   260523.84   5872.30 o 
 -26   0  18      224.90     3848.56  15405.66 o 
 -24   0  18     4493.29     6742.47   2645.43 o 
 -22   0  18    20791.77    20975.64  15921.54 o 
 -20   0  18   417575.22   423461.97   8713.12 o 
 -18   0  18    67897.30    76181.56   3952.93 o 
 -16   0  18      677.82    13100.03  18664.60 o 
 -14   0  18   136050.19   133301.06   4196.93 o 
 -12   0  18   329146.25   330814.25   7749.60 o 
 -10   0  18    61175.18    60799.68   3175.93 o 
  -8   0  18   198106.55   191790.19   4699.66 o 
  -6   0  18   366383.22   349959.22   7650.71 o 
  -4   0  18   365488.09   345619.78   6909.39 o 
  -2   0  18     3961.44     3347.45  13376.49 o 
   0   0  18   154829.33   157297.14   4487.67 o 
   2   0  18    75384.54    68310.42   3410.62 o 
   4   0  18   431050.72   422560.41   8573.34 o 
   6   0  18     9001.66     7205.21   3008.99 o 
   8   0  18     8904.10    11733.38  16236.85 o 
  10   0  18    19759.89     4162.48  16634.71 o 
  12   0  18   229809.03   250497.44   5918.01 o 
  14   0  18    28913.79    29203.79   3773.69 o 
  16   0  18   157833.14   152876.30   5525.61 o 
  18   0  18    28468.13    22611.22  22055.55 o 
  20   0  18    39819.61    42889.41   4237.46 o 
 -35   1  18      284.16     4782.64  19143.89 o 
 -33   1  18       29.68     4361.25  17471.63 o 
 -31   1  18     1163.08    21882.61  20004.92 o 
 -29   1  18     3940.64     3933.38  15732.58 o 
 -27   1  18      814.24     3598.42  14407.95 o 
 -25   1  18      427.76     3664.04  14643.78 o 
 -23   1  18       86.13     3616.46  14455.39 o 
 -21   1  18     3516.25     3482.49  13915.71 o 
 -19   1  18      868.13     7607.78  13844.86 o 
 -17   1  18      363.34     3504.23  14028.35 o 
 -15   1  18      698.99     3498.54  13983.71 o 
 -13   1  18     2616.14     3335.97  13356.26 o 
 -11   1  18     7727.04    11622.99  15193.21 o 
  -9   1  18     1070.98     3241.73  12977.40 o 
  -7   1  18      961.49     3636.48  14545.93 o 
  -5   1  18     1439.09     3344.48  13364.61 o 
  -3   1  18     9694.71     3524.66  14086.27 o 
  -1   1  18     5777.49     3494.03  13999.89 o 
   1   1  18     5893.47     3626.25  14503.11 o 
   3   1  18     4812.90    14000.62  14237.48 o 
   5   1  18     3739.78    11553.81  14025.14 o 
   7   1  18     3613.35     3524.35  14122.13 o 
   9   1  18     6148.80     3618.63  14485.93 o 
  11   1  18     5183.58     4075.18  16299.79 o 
  13   1  18      548.20    13110.46  23472.88 o 
  15   1  18      767.95    18351.64  21570.52 o 
  17   1  18     1075.03     4591.49  18352.65 o 
  19   1  18     1077.25     7475.56  29876.55 o 
 -32   2  18    17077.64    19078.81  15768.04 o 
 -30   2  18    29676.53    31895.45  15898.72 o 
 -28   2  18   175930.44   166770.03   4822.51 o 
 -26   2  18       27.25    19305.54  20026.55 o 
 -24   2  18     5224.77     3626.19  14515.23 o 
 -22   2  18    12152.38     3791.08  15139.58 o 
 -20   2  18   272063.88   277500.28   5717.57 o 
 -18   2  18    63054.81    68502.12   3520.30 o 
 -14   2  18    92813.85    96602.97   3856.01 o 
 -12   2  18   215377.94   217763.78   5157.53 o 
 -10   2  18    56465.89    56583.00   3342.13 o 
  -8   2  18   127416.20   131720.36   4183.70 o 
  -6   2  18   272173.53   268851.34   5975.73 o 
  -4   2  18   276324.00   265752.97   5469.02 o 
  -2   2  18     3437.93    13539.97  15854.34 o 
   0   2  18   109456.09   104612.94   3941.55 o 
   2   2  18    52530.19    49714.78   3224.78 o 
   4   2  18   335557.56   315944.41   6723.05 o 
   6   2  18     4949.81     3631.89  14550.41 o 
   8   2  18     6651.41    14544.02  15387.80 o 
  10   2  18    15031.92     5269.60  21079.36 o 
  12   2  18   175015.36   182178.33   5049.34 o 
  14   2  18    16931.33    15656.79  18075.18 o 
  16   2  18   116905.25   115412.30   4845.75 o 
 -29   3  18    22303.02    20569.79   3012.21 o 
 -27   3  18     3449.38    25886.90  22779.21 o 
 -25   3  18     2056.46     4133.05  16532.21 o 
 -23   3  18      278.44     5392.36  21595.14 o 
 -21   3  18    17728.49    15915.84   3042.55 o 
 -19   3  18     5322.64     4267.34  17094.11 o 
 -17   3  18     1154.19     4096.87  16386.53 o 
 -15   3  18     2352.33     3682.20  14702.15 o 
 -13   3  18    12985.82    13601.43  15498.41 o 
 -11   3  18    41437.04    42056.57   3355.62 o 
  -9   3  18     4324.59     4024.74  16122.72 o 
  -7   3  18     5158.10     3539.63  14184.22 o 
  -5   3  18    10944.42     8429.70  15566.54 o 
  -3   3  18    50341.82    51390.32   3659.59 o 
  -1   3  18    21968.39    17949.10  14351.67 o 
   1   3  18    28641.24    32902.67   2961.14 o 
   3   3  18    22927.42    21946.23   2962.83 o 
   5   3  18    20762.20    21814.29   2957.98 o 
   7   3  18    15379.06     4318.24  17273.92 o 
   9   3  18    31485.55    33252.19   3405.53 o 
  11   3  18    24183.13    26421.74   3311.04 o 
  13   3  18     3340.41     4291.96  17154.54 o 
 -24   4  18     5282.50     7913.46  31629.13 o 
 -22   4  18     2407.58    11733.34  15089.26 o 
 -20   4  18    76618.08    78369.55   4037.38 o 
 -18   4  18    51198.52    44300.30  20945.73 o 
 -16   4  18     2983.35    13338.15  16722.63 o 
 -14   4  18    37622.31    20938.98  21516.60 o 
 -12   4  18    59399.07    58981.34   4018.64 o 
 -10   4  18    48956.24    50945.80   3659.38 o 
  -8   4  18    32855.91    39340.98  20460.27 o 
  -6   4  18   112849.29   115888.32   4538.23 o 
  -4   4  18   123888.32   129769.02   4458.77 o 
  -2   4  18     3208.87      691.55   2766.19 o 
   0   4  18    40881.52    49192.64   3411.60 o 
   2   4  18    18098.57    20807.81   3031.12 o 
   4   4  18   171459.02   174633.45   5186.06 o 
   6   4  18      850.94    17437.54  16016.44 o 
   8   4  18     1986.82     4340.41  17335.02 o 
 -11   5  18    41573.06    44035.92   4143.33 o 
  -9   5  18     2400.63     4728.53  18914.12 o 
  -7   5  18     5020.36     5481.10  21938.66 o 
  -5   5  18    15669.78    13515.91  19878.57 o 
 -33   1  19    17203.35    21521.00  18335.81 o 
 -31   1  19    39793.11    45088.26   3827.38 o 
 -29   1  19     3717.89     4171.18  16671.40 o 
 -27   1  19    51900.54    59186.30   3725.20 o 
 -25   1  19     3320.86     5238.46   2575.00 o 
 -23   1  19     6212.00    18719.09  21495.84 o 
 -21   1  19    32704.69    38074.63   3111.67 o 
 -19   1  19   189053.81   196026.67   4905.48 o 
 -17   1  19     3806.98     5691.30  22751.88 o 
 -15   1  19    33326.01    39269.11   3017.55 o 
 -13   1  19   109742.44   106306.33   3959.82 o 
 -11   1  19     6357.46     3814.63  15258.51 o 
  -9   1  19    36146.14    38146.13   2842.59 o 
  -7   1  19   129072.56   124917.27   4135.26 o 
  -5   1  19     3107.02     3279.87  13144.21 o 
  -3   1  19   264666.97   247789.03   5175.22 o 
  -1   1  19    76582.69    74303.01   3366.76 o 
   1   1  19    98989.59    94357.49   3648.62 o 
   3   1  19    43594.14    46809.18   3031.21 o 
   5   1  19   326310.81   307690.22   6040.24 o 
   7   1  19     4819.70     4381.48  17512.58 o 
   9   1  19    46095.47    30892.49  18436.51 o 
  11   1  19    23613.38    26179.26   3417.62 o 
  13   1  19    47828.25    43562.31   4119.92 o 
  15   1  19    28355.95    35288.90   3695.59 o 
  17   1  19    54207.20    34136.20  20846.05 o 
 -32   2  19     1830.36     4164.43  16670.08 o 
 -30   2  19     4192.71    32465.88  19579.41 o 
 -28   2  19      169.08    22859.26  15720.50 o 
 -26   2  19      568.58     3835.26  15330.57 o 
 -24   2  19      787.80     3890.44  15549.39 o 
 -22   2  19     9283.24    12093.91  14720.45 o 
 -20   2  19    13832.37    11397.24   2858.82 o 
 -18   2  19     8671.41    17245.15  15397.73 o 
 -16   2  19      844.68     6149.57  24585.90 o 
 -14   2  19     8313.67    10254.04   2540.92 o 
 -12   2  19    42076.64    39561.30   3113.97 o 
 -10   2  19    10570.86    12862.88  14988.14 o 
  -8   2  19    10768.92     3792.95  15159.42 o 
  -6   2  19     4421.23     3435.92  13731.32 o 
  -4   2  19    42136.57    39215.84   3102.55 o 
  -2   2  19     1636.74     3316.90  13291.37 o 
   0   2  19    17732.64    21902.32  14786.75 o 
   2   2  19      278.76     4645.67  18593.15 o 
   4   2  19    14301.76     9287.18  15870.60 o 
   6   2  19      732.00     9069.76  16005.01 o 
   8   2  19     3025.21     3767.83  15096.05 o 
  10   2  19      353.71    22124.03  16605.15 o 
  12   2  19     1740.69     7050.42  28175.05 o 
  14   2  19    11184.59    10590.97  17284.40 o 
  16   2  19      189.37    15906.93  20873.15 o 
 -29   3  19     6948.82     7148.78  28619.86 o 
 -27   3  19    24079.38    13792.12  16039.43 o 
 -25   3  19     1054.51     3804.84  15230.77 o 
 -23   3  19      655.90     4825.47  19277.14 o 
 -21   3  19    12265.26    18836.33   2906.31 o 
 -19   3  19    89535.47    85011.48   4014.34 o 
 -17   3  19      753.27     4852.11  19422.70 o 
 -15   3  19    18089.64    22124.80  16636.18 o 
 -13   3  19    76928.02    74544.33   3831.09 o 
 -11   3  19     3699.77     3952.40  15795.35 o 
  -9   3  19    35271.73    27888.45   3203.07 o 
  -7   3  19    64647.83    65535.46   3757.26 o 
  -5   3  19     7150.45     3629.13  14490.84 o 
  -3   3  19   118770.53   118748.41   4270.17 o 
  -1   3  19    46615.47    44960.92   3249.15 o 
   1   3  19    42115.40    44329.27   3365.07 o 
   3   3  19    25059.43     4343.46  17374.79 o 
   5   3  19   165179.86   157751.16   4625.64 o 
   7   3  19       88.53     4298.47  17182.48 o 
   9   3  19    15341.27    10857.84  16261.54 o 
  11   3  19    20356.73    15048.37   3279.49 o 
 -22   4  19    17836.60     4896.74  19587.92 o 
 -20   4  19    21819.20    20824.69  17568.93 o 
 -18   4  19    14105.36    11058.42  17158.43 o 
 -16   4  19     2366.30     4654.34  18644.93 o 
 -14   4  19    15426.03    14835.50   3494.34 o 
 -12   4  19    71948.55    75981.02   4150.51 o 
 -10   4  19    17504.57    30305.35  23580.03 o 
  -8   4  19    16396.22     4603.69  18415.70 o 
  -6   4  19     5952.12     4315.87  17261.59 o 
  -4   4  19    65303.08    65590.38   3855.12 o 
  -2   4  19     2613.52     4306.20  17224.80 o 
   0   4  19    27303.61    29806.09   3455.78 o 
   2   4  19      862.65     6512.92  26075.46 o 
   4   4  19    26227.87    17389.91  17555.47 o 
   6   4  19     2458.33     4322.36  17278.03 o 
 -32   0  20   109350.99   115111.25   4761.54 o 
 -30   0  20    14336.36     4582.64  18331.52 o 
 -28   0  20    60865.44    63660.39   3905.42 o 
 -26   0  20   136919.73   146944.30   4784.39 o 
 -24   0  20    71839.55    75547.68   3827.98 o 
 -22   0  20   191935.61   195645.50   5168.26 o 
 -20   0  20     2319.28     4175.88  16690.21 o 
 -18   0  20   126230.88   132430.25   4244.22 o 
 -16   0  20    15012.89    16376.09   2671.47 o 
 -14   0  20   499716.47   495113.09   9647.08 o 
 -12   0  20    55347.54    54488.23   3287.78 o 
 -10   0  20     7469.13     3586.37  14346.42 o 
  -8   0  20    45039.32    42609.03   2945.68 o 
  -6   0  20   172992.88   170170.11   4425.30 o 
  -4   0  20    48925.28    48216.00   2953.42 o 
  -2   0  20     4371.76     3370.28  13493.50 o 
   0   0  20    17694.12    10409.37  15966.55 o 
   2   0  20      987.67    11006.46  17766.71 o 
   4   0  20    11471.98    10894.63  15388.72 o 
   6   0  20      518.85     5475.13  21913.86 o 
   8   0  20   168023.88   183471.56   5381.82 o 
  10   0  20     4952.22     5208.11  20820.05 o 
  12   0  20    40222.84    38915.55   4395.53 o 
  14   0  20      998.44    18786.38  24440.37 o 
  16   0  20    55991.95    63058.82   4471.37 o 
 -33   1  20     3274.13     9714.93  38843.55 o 
 -31   1  20     5395.90     6576.02  26279.34 o 
 -29   1  20      384.36     4368.88  17473.60 o 
 -27   1  20     2238.50    18313.89  19512.43 o 
 -25   1  20     3191.33     4055.11  16234.71 o 
 -23   1  20     8041.77     4025.85  16115.78 o 
 -21   1  20      462.60     9722.26  13827.66 o 
 -19   1  20     4829.73     6533.22  26131.92 o 
 -17   1  20     1876.84     3818.20  15260.44 o 
 -15   1  20     3741.55     5278.45  21101.43 o 
 -13   1  20        2.09     3659.26  14625.64 o 
 -11   1  20     2117.84     3537.60  14176.10 o 
  -9   1  20      226.74     3506.13  14013.10 o 
  -7   1  20      451.72     3364.41  13457.64 o 
  -5   1  20      160.18     5289.63  21170.88 o 
  -3   1  20       76.66     5584.50  22327.52 o 
  -1   1  20      265.45     3204.60  12830.77 o 
   1   1  20      179.91     3310.18  13216.94 o 
   3   1  20     3848.92    14490.28  17443.89 o 
   5   1  20     1620.04    21300.61  15155.74 o 
   7   1  20      517.99     7544.00  15028.08 o 
   9   1  20     1570.89     4012.23  16048.91 o 
  11   1  20     1874.19     4097.85  16402.82 o 
  13   1  20     3195.39     4159.74  16638.95 o 
  15   1  20     1181.09     4457.37  17817.13 o 
 -30   2  20    14266.27     4094.58  16378.32 o 
 -28   2  20    43346.77    41210.95   3459.23 o 
 -26   2  20   102865.34   109510.81   4241.44 o 
 -24   2  20    58913.76    58854.38   3583.63 o 
 -22   2  20   147340.28   145171.50   4589.64 o 
 -20   2  20     2866.41     3660.34  14614.71 o 
 -18   2  20    92057.08    89300.34   4053.65 o 
 -16   2  20     7626.65     9240.79  15181.57 o 
 -14   2  20   345028.84   358039.75   6417.69 o 
 -12   2  20    37140.10    40183.47   3039.50 o 
 -10   2  20     2441.95     9868.03  18489.01 o 
  -8   2  20    33504.40    32723.22   3039.37 o 
  -6   2  20   118554.48   120721.41   4159.88 o 
  -4   2  20    23496.61    21495.60  15277.75 o 
  -2   2  20    11343.85     3515.16  14071.10 o 
   0   2  20    10495.57     9151.67  15596.85 o 
   2   2  20     1079.86     3444.34  13790.66 o 
   4   2  20     9094.04     5567.00  22246.12 o 
   6   2  20     2684.08    22581.20  16419.14 o 
   8   2  20   117015.38   112037.56   4289.76 o 
  10   2  20     4481.05    24232.03  16174.98 o 
  12   2  20    34141.23    15673.86  17120.21 o 
 -27   3  20    12551.51     4336.14  17371.19 o 
 -25   3  20    19698.59    16093.87   3134.86 o 
 -23   3  20    40658.02    36924.70   3535.26 o 
 -21   3  20     1913.68    29208.13  22581.94 o 
 -19   3  20    24248.99    26204.05  18446.83 o 
 -17   3  20    12193.64    23310.43  16897.52 o 
 -15   3  20    17936.31    26702.75  17684.50 o 
 -13   3  20       34.98     3843.80  15376.14 o 
 -11   3  20    12460.95     3920.45  15696.08 o 
  -9   3  20     1953.12     4142.56  16581.67 o 
  -7   3  20     2275.80    10034.46  16512.30 o 
  -5   3  20     1359.52     5419.07  21675.31 o 
  -3   3  20      306.38    12955.38  14325.11 o 
  -1   3  20     1524.27    18559.16  20108.70 o 
   1   3  20      979.56     3928.50  15728.25 o 
   3   3  20    16467.89     4171.77  16675.65 o 
   5   3  20    10292.50     4024.97  16088.48 o 
   7   3  20     2988.13    19986.28  15041.79 o 
   9   3  20     8114.20     7787.18  31175.37 o 
 -20   4  20     2851.99     4487.89  17937.30 o 
 -18   4  20    36198.78    39854.35   3704.44 o 
 -16   4  20      657.84     8606.51  16934.31 o 
 -14   4  20   116630.72   133543.23   4809.57 o 
 -12   4  20    10678.84    23845.50  17477.44 o 
 -10   4  20      553.00    21326.01  22265.80 o 
  -8   4  20    15729.20    15097.15   3358.30 o 
  -6   4  20    34215.56    35699.32   3634.92 o 
  -4   4  20     1676.87     4517.33   3076.23 o 
  -2   4  20    27502.04    32596.72   3316.86 o 
   0   4  20     1745.58     1190.92   4775.11 o 
   2   4  20     3059.23     6206.77  24828.05 o 
 -31   1  21    26905.04     4561.34  18231.10 o 
 -29   1  21     3215.02    23215.77  17106.00 o 
 -27   1  21     9175.67     4924.85  19711.78 o 
 -25   1  21   295881.28   301982.81   6188.93 o 
 -23   1  21     6288.39     4344.44  17362.53 o 
 -21   1  21    12706.03    22683.74  16391.58 o 
 -19   1  21    14334.83    17806.60   2899.74 o 
 -17   1  21   222689.50   235401.38   5477.27 o 
 -15   1  21    10666.32     4182.96  16729.94 o 
 -13   1  21      707.42     3558.47  14247.18 o 
 -11   1  21   284830.75   293344.84   5887.44 o 
  -9   1  21   112577.61   111636.36   4108.19 o 
  -7   1  21    22147.03     3437.61  13749.51 o 
  -5   1  21    24843.30    25498.90   2718.40 o 
  -3   1  21   327572.25   314798.97   6412.54 o 
  -1   1  21   139817.31   132749.94   4187.50 o 
   1   1  21     2893.24     3418.73  13673.95 o 
   3   1  21     3924.37     8185.44  14729.04 o 
   5   1  21    18334.39    21174.31   3108.22 o 
   7   1  21   220169.09   212730.73   5250.19 o 
   9   1  21     9748.81    24345.69  16428.01 o 
  11   1  21    52532.64    49900.48   3636.58 o 
  13   1  21    30027.00    25591.55   3417.79 o 
 -28   2  21      188.70     4111.09  16418.68 o 
 -26   2  21     4877.64    27447.35  16683.96 o 
 -24   2  21      154.23    23543.17  18602.63 o 
 -22   2  21      131.40     6060.10  24228.98 o 
 -20   2  21     1853.12     4114.97  16473.21 o 
 -18   2  21     3229.86     4440.36  17749.08 o 
 -16   2  21     8146.58    18982.02  15543.11 o 
 -14   2  21     2811.35     4012.29  16036.79 o 
 -12   2  21       54.06     4772.17  19102.94 o 
 -10   2  21     9425.40     3692.97  14771.86 o 
  -8   2  21    24586.25    21386.31  15950.54 o 
  -6   2  21     7573.43     3718.57  14885.69 o 
  -4   2  21     4102.72     3304.62  13208.03 o 
  -2   2  21    17312.46     3733.26  14933.97 o 
   0   2  21     8718.03    12484.79  19203.78 o 
   2   2  21     7343.63     3846.02  15373.61 o 
   4   2  21    11257.42     4513.06  18062.69 o 
   6   2  21    16310.25    10559.25  16034.38 o 
   8   2  21      223.00    16439.61  16583.24 o 
  10   2  21     1722.54     4035.06  16128.83 o 
 -25   3  21   153122.22   147542.52   4758.88 o 
 -23   3  21      720.44     4173.89  16706.99 o 
 -21   3  21    16446.55    21345.84   3200.40 o 
 -19   3  21     8235.35    13836.43  19668.76 o 
 -17   3  21   112227.45   112633.63   4632.35 o 
 -15   3  21    20373.76    21238.42   3164.40 o 
 -13   3  21     4784.72    21899.68  21391.71 o 
 -11   3  21   147946.69   153904.84   4962.06 o 
  -9   3  21    57088.30    54258.81  17680.80 o 
  -7   3  21    20356.86    26191.54  21232.76 o 
  -5   3  21     9255.14    15090.43  16681.00 o 
  -3   3  21   171206.05   168756.50   4782.19 o 
  -1   3  21    93716.70    91550.29   4227.68 o 
   1   3  21     1727.48     3690.72  14752.42 o 
   3   3  21     4565.45     4121.75  16510.78 o 
   5   3  21    13461.60    21331.79  19048.59 o 
   7   3  21   143898.28   138603.77   4847.01 o 
 -16   4  21    12795.82    19538.35  18900.96 o 
 -14   4  21     4484.39     5880.59  23510.00 o 
 -12   4  21      188.38     9809.74  18709.17 o 
 -10   4  21    16756.98    17233.08   3491.52 o 
  -8   4  21    38512.43    28125.12  19093.60 o 
  -6   4  21    13396.20     4456.05  17798.51 o 
  -4   4  21     6956.35     4608.90   2914.69 o 
  -2   4  21    29549.02    30644.77   3559.54 o 
 -30   0  22      330.71     4594.31  18362.01 o 
 -28   0  22     8172.58    15746.58  15455.49 o 
 -26   0  22      544.32     6454.88  25819.50 o 
 -24   0  22    53923.70    56898.79   3589.13 o 
 -22   0  22    23087.88    27470.21  17553.27 o 
 -20   0  22     1571.41     3759.21  15026.36 o 
 -18   0  22    20893.31    16897.42  16258.05 o 
 -16   0  22    60602.10    62770.72   3441.04 o 
 -14   0  22     1000.84     5010.98  20030.59 o 
 -12   0  22    21996.45     7219.60  14144.25 o 
 -10   0  22    75297.97    78935.11   3614.01 o 
  -8   0  22    11676.45    15023.44  15000.61 o 
  -6   0  22    76918.50    75982.02   3511.24 o 
  -4   0  22   123943.09   119337.41   4013.29 o 
  -2   0  22    23030.68    27768.25   2761.13 o 
   0   0  22   252823.70   235855.59   5553.15 o 
   2   0  22    77664.72    73932.85   3948.12 o 
   4   0  22    87929.67    90131.48   4000.89 o 
   6   0  22     2470.33    12781.61  23531.40 o 
  10   0  22      351.82     4181.49  16740.21 o 
  12   0  22    21559.98    25974.55   3643.91 o 
 -29   1  22      383.80     4235.71  16916.19 o 
 -27   1  22     1352.49     7436.58  29732.06 o 
 -25   1  22     1264.53     4266.19  17076.16 o 
 -23   1  22      269.52     4636.16  18543.68 o 
 -21   1  22      816.74     4294.70  17179.77 o 
 -19   1  22     1594.88     4042.67  16169.73 o 
 -17   1  22     5781.86    15554.10  21948.49 o 
 -15   1  22     3232.88     5719.78  22893.38 o 
 -13   1  22     2284.58     4184.44  16750.12 o 
 -11   1  22       59.11     1622.75   2452.19 o 
  -9   1  22     5631.72     3791.73  15154.56 o 
  -7   1  22     2166.17     3577.55   2486.50 o 
  -5   1  22     4349.52     3792.62  15158.13 o 
  -3   1  22      628.61    11059.67  13767.76 o 
  -1   1  22     2674.09    14784.94  15665.78 o 
   1   1  22       64.65    19036.36  14469.65 o 
   3   1  22     1754.77     3723.07  14891.31 o 
   5   1  22       43.10     3759.14  15047.98 o 
   7   1  22      774.00     3833.36  15333.46 o 
   9   1  22     1906.33     3783.95  15122.47 o 
  11   1  22       45.74    16203.68  29445.33 o 
 -26   2  22     2008.44     9663.44  16537.90 o 
 -24   2  22    41559.72    42759.39   3541.00 o 
 -22   2  22    12878.38     4515.98  18038.23 o 
 -20   2  22     1417.61    20678.44  16797.49 o 
 -18   2  22    13515.63    25167.78  18208.71 o 
 -16   2  22    49750.79    52806.99   3382.46 o 
 -14   2  22      760.15    20273.08  17571.65 o 
 -12   2  22    17064.26     4822.57  19276.01 o 
 -10   2  22    58558.08    56179.38   3616.03 o 
  -8   2  22     5848.61     3855.47  15436.14 o 
  -6   2  22    57851.73    55992.21   3611.23 o 
  -4   2  22    93148.39    92517.20   3848.81 o 
  -2   2  22    16743.30    21755.17   2776.12 o 
   0   2  22   171313.78   171227.22   4748.87 o 
   2   2  22    54399.20    56039.21   3390.20 o 
   4   2  22    56187.10    54457.04   3581.55 o 
   6   2  22     3397.00     3779.25  15118.91 o 
   8   2  22   126482.20   121944.40   4546.13 o 
 -23   3  22     2397.45     4511.65  18070.38 o 
 -21   3  22     4184.21     3843.97  15363.50 o 
 -19   3  22     6419.09    11438.00   3126.81 o 
 -17   3  22    30179.50    27417.73   3512.97 o 
 -15   3  22    14955.13    11333.48  16831.35 o 
 -13   3  22    10169.10     4304.65  17230.03 o 
 -11   3  22      153.78     5877.47  23510.83 o 
  -9   3  22    32862.19    36602.95   3444.58 o 
  -7   3  22    10029.43    11561.19  19168.76 o 
  -5   3  22    19579.48    19234.49   2979.79 o 
  -3   3  22     3267.18    13975.51  15030.43 o 
  -1   3  22    17566.92    14382.94  16361.81 o 
   1   3  22      230.65     3801.00  15216.37 o 
   3   3  22     7926.78     4249.36  16997.44 o 
 -27   1  23    39860.42    48143.37  18938.75 o 
 -25   1  23     4025.67     4331.00  17350.62 o 
 -23   1  23    60541.94    63400.25   3855.85 o 
 -21   1  23    48695.63    14550.71  20226.71 o 
 -19   1  23   189180.45   207468.02   5362.76 o 
 -17   1  23    54107.89    66163.95   3480.66 o 
 -15   1  23    73224.21    79296.15   3763.22 o 
 -13   1  23      459.33    16004.96  16239.91 o 
 -11   1  23   243446.16   251355.53   5425.52 o 
  -9   1  23    91123.64    90332.68   3842.10 o 
  -7   1  23      694.25     3830.51  15322.04 o 
  -5   1  23     5293.75     3729.88  14932.82 o 
  -3   1  23    23312.49    22674.95  15161.35 o 
  -1   1  23    18065.53    16238.35   3052.06 o 
   1   1  23    21948.92    15509.26  17226.59 o 
   3   1  23    21076.86    32403.39  15823.03 o 
   5   1  23    24386.12    34606.09  17903.41 o 
   7   1  23    10264.09    16508.90  17691.37 o 
 -24   2  23    11686.10     9910.82   3240.18 o 
 -22   2  23     1995.08     6196.24  24771.65 o 
 -20   2  23    12651.45    10029.87  16805.24 o 
 -18   2  23      284.75     4152.95  16625.11 o 
 -16   2  23    14871.60    12376.18   3237.46 o 
 -14   2  23      123.73    27605.73  21700.68 o 
 -12   2  23     4378.14     6758.60  27061.03 o 
 -10   2  23     1107.01     3898.06  15615.08 o 
  -8   2  23     1083.62    12207.84  15818.63 o 
  -6   2  23      126.82    15601.59  19063.96 o 
  -4   2  23      491.65     3732.53  14942.47 o 
  -2   2  23     3811.98     5888.17   2823.28 o 
   0   2  23     5636.95    16658.42  14724.51 o 
   2   2  23     1826.38    15735.99  14649.70 o 
   4   2  23     2974.68     3614.67  14472.00 o 
 -19   3  23    92501.85   101320.16   4283.60 o 
 -17   3  23    26305.82    30262.26  18072.10 o 
 -15   3  23    33540.26    40965.63   3493.10 o 
 -13   3  23       74.11     6941.86  27767.42 o 
 -11   3  23   115007.64   126664.16   4726.61 o 
  -9   3  23    41230.67    45556.84   3652.31 o 
  -7   3  23      868.06     7806.56  14870.23 o 
  -5   3  23     7332.04     4132.33  16531.23 o 
  -3   3  23     9724.34    20782.98  15965.62 o 
  -1   3  23     6640.08     3706.13   2625.49 o 
 -26   0  24       16.80     4392.64  17558.19 o 
 -24   0  24     6923.11    15112.82  18032.26 o 
 -22   0  24   201211.25   208214.03   5398.36 o 
 -20   0  24    21478.21    24653.27  17693.61 o 
 -18   0  24    30547.34    31933.02   3277.04 o 
 -16   0  24    66118.86    66990.88   3804.74 o 
 -14   0  24    62404.57    63174.25   3549.50 o 
 -12   0  24    10270.93     6334.77  25325.74 o 
 -10   0  24    27357.85     9881.24  18332.39 o 
  -8   0  24   261224.14   261824.16   5601.80 o 
  -6   0  24    20910.26    19978.90  16592.79 o 
  -4   0  24     4814.55     4186.45  16757.22 o 
  -2   0  24      924.70     3520.42  14092.16 o 
   0   0  24   157537.36   147830.03   4915.66 o 
   2   0  24    81331.27    79728.93   4037.57 o 
   4   0  24    18112.59    21826.61   3411.66 o 
   6   0  24     5430.99     4614.53  18456.21 o 
 -25   1  24      721.38     4424.06  17724.78 o 
 -23   1  24     1008.71     4150.13  16573.87 o 
 -21   1  24      164.67     9398.81  15478.89 o 
 -19   1  24      655.59     6761.17  27019.95 o 
 -17   1  24       58.32     4676.10  18718.66 o 
 -15   1  24      758.59    24750.41  21470.64 o 
 -13   1  24     1387.10     4524.92  18074.01 o 
 -11   1  24     2452.67     6769.87  27067.11 o 
  -9   1  24      398.19     5341.01  21340.24 o 
  -7   1  24     4252.47     6297.24  25187.99 o 
  -5   1  24     1013.38     8015.84  15679.74 o 
  -3   1  24     2452.84     3789.68  15148.25 o 
  -1   1  24     1227.30     3575.60  14312.88 o 
   1   1  24     6849.66     5757.08  23027.37 o 
   3   1  24       24.17     3504.22  13995.00 o 
   5   1  24      377.79    18510.41  28811.93 o 
 -22   2  24   144173.02   140501.11   4951.82 o 
 -20   2  24    10943.91     4247.60  16990.39 o 
 -18   2  24    33395.22    33398.07   3470.26 o 
 -16   2  24    46770.74    47345.05   3670.62 o 
 -14   2  24    49886.09    60038.79   3636.49 o 
 -12   2  24     9695.41     3907.94  15618.43 o 
 -10   2  24    26830.22    29243.62   3269.27 o 
  -8   2  24   191845.17   201667.47   5230.08 o 
  -6   2  24    15829.27    26225.24  15951.48 o 
  -4   2  24     3095.05     3446.31  13762.41 o 
  -2   2  24      341.06    14075.89  13310.18 o 
   0   2  24   122156.30   127129.15   4406.89 o 
   2   2  24    62279.19    64243.06   3750.17 o 
 -11   3  24    14179.94    18700.49   3168.91 o 
  -9   3  24     1893.98    27564.39  21115.13 o 
 -23   1  25     6449.61     7706.18   3168.66 o 
 -21   1  25    19060.05    18539.75   3376.49 o 
 -19   1  25    16543.36    11770.31  16611.82 o 
 -17   1  25     4531.71     4019.01  16062.73 o 
 -15   1  25    14872.39     4364.80  17447.79 o 
 -13   1  25    12653.91    12356.82   3049.96 o 
 -11   1  25     2050.40     5540.86  22164.38 o 
  -9   1  25    28479.52     9503.51  16856.64 o 
  -7   1  25    72512.30    72437.25   3805.87 o 
  -5   1  25    21865.09    21053.08  15375.94 o 
  -3   1  25    78176.00    83641.17   3897.46 o 
  -1   1  25    80566.54    77278.52   3993.69 o 
   1   1  25    27041.25     9854.36  16494.67 o 
 -18   2  25     5641.11    10667.38  19254.36 o 
 -16   2  25      470.75     6515.75  26089.62 o 
 -14   2  25    12609.94     4427.47  17696.57 o 
 -12   2  25     6408.21     6046.23  24171.61 o 
 -10   2  25     7292.43     4129.48  16518.85 o 
  -8   2  25     5456.19     9076.87   2796.69 o 
  -6   2  25     6353.17     3968.67  15849.94 o 
  -4   2  25     1643.80     4089.28  16334.27 o 
 -20   0  26    55001.99    54533.19   3704.20 o 
 -18   0  26    57758.88    65953.47   3759.52 o 
 -16   0  26   100846.27    98888.52   4233.55 o 
 -14   0  26   103126.28   102125.09   4235.57 o 
 -12   0  26    42889.91    46093.33   3524.85 o 
 -10   0  26     1078.60     3803.89  15216.51 o 
  -8   0  26    71724.30    69608.50   3742.01 o 
  -6   0  26    57335.37    62107.22   3439.72 o 
  -4   0  26      976.21     3818.15  15272.61 o 
 -17   1  26      855.02    13706.90  18493.38 o 
 -15   1  26       44.11     6575.64  26300.67 o 
 -13   1  26      187.57     4249.01  17009.38 o 
 -11   1  26        2.83     5967.82  23859.88 o 
  -9   1  26      594.23     4130.13  16519.58 o 
  -7   1  26      825.88    11093.93  20691.61 o 
  -5   1  26      569.53    19920.13  28267.90 o 
                                                 
